# Supplementary material for: 1,4,5,8-Tetra­isopropyl­anthracene
Source: Acta Crystallogr Sect E Struct Rep Online. 2010 Aug 11;66(Pt 9):o2222. doi: 10.1107/S1600536810030837 (PMC3008069; doi:10.1107/S1600536810030837)
Supplement: Supplementary file 1 [file e-66-o2222-sup1.cif]

##############################################################################
###                                                                        ###
###        Electronic paper (Acta Crystallographica Section E)             ###
###                                                                        ###
##############################################################################
#                                                                            #
# This CIF contains the data in a paper accepted for publication in Acta     #
# Crystallographica Section E. It conforms to the requirements of Notes      #
# for Authors for Section E, and has been peer reviewed under the auspices   #
# of the IUCr Commission on Journals.                                        #
#                                                                            #
# Full details of the Crystallographic Information File format               #
# are given in the paper "The Crystallographic Information File (CIF):       #
# a New Standard Archive File for Crystallography" by S. R. Hall, F. H.      #
# Allen and I. D. Brown [Acta Cryst. (1991), A47, 655-685].                  #
#                                                                            #
# The current version of the core CIF dictionary is obtainable from          #
# ftp://ftp.iucr.org/pub/cif_core.dic. The current version number is 2.4.    #
#                                                                            #
# Software is freely available for graphical display of the structure(s) in  #
# this CIF.  For information consult the CIF home page http://www.iucr.org/  #
# cif/home.html                                                              #
#                                                                            #
# This file may be used for bona fide research purposes within the           #
# scientific community so long as proper attribution is given to the journal # 
# article from which it was obtained.                                        #
#                                                                            #
##############################################################################
                                             
data_global
_audit_creation_method     'WinGX'
_journal_date_recd_electronic     2010-07-28
_journal_date_accepted     2010-08-02
_journal_name_full     'Acta Crystallographica, Section E'
_journal_year     2010
_journal_volume     66
_journal_issue      9
_journal_page_first     o2222
_journal_page_last     o2222
_journal_paper_category     QO
_journal_coeditor_code     CI5142
_publ_contact_author_name     'Dr Chitoshi Kitamura'
_publ_contact_author_address
;
Department of Materials Science and Chemistry
Graduate School of Engineering
University of Hyogo
2167 Shosha, Himeji, Hyogo 671-2280
Japan
;
_publ_contact_author_email     'kitamura@eng.u-hyogo.ac.jp'
_publ_contact_author_fax     '+81-79-267-4888'
_publ_contact_author_phone     '+81-79-267-4888'
_publ_section_title
;
1,4,5,8-Tetraisopropylanthracene
;
loop_
    _publ_author_name
    _publ_author_address
    'Kitamura, Chitoshi'
;
  Department of Materials Science and Chemistry
  Graduate School of Engineering
  University of Hyogo
  2167 Shosha, Himeji, Hyogo 671-2280, Japan
;
    'Tsukuda, Hideki'
;
  Department of Materials Science and Chemistry
  Graduate School of Engineering
  University of Hyogo
  2167 Shosha, Himeji, Hyogo 671-2280, Japan
;
    'Kawase, Takeshi'
;
  Department of Materials Science and Chemistry
  Graduate School of Engineering
  University of Hyogo
  2167 Shosha, Himeji, Hyogo 671-2280, Japan
;
    'Kobayashi, Takashi'
;
  Department of Physics and Electronics
  Graduate School of Engineering
  Osaka Prefecture University
  1-1 Gakuencho, Naka-ku, Sakai, Osaka 599-8531, Japan
;
    'Naito, Hiroyoshi'
;
  Department of Physics and Electronics
  Graduate School of Engineering
  Osaka Prefecture University
  1-1 Gakuencho, Naka-ku, Sakai, Osaka 599-8531, Japan
;
data_I
_chemical_name_systematic
;
1,4,5,8-Tetraisopropylanthracene
;
_chemical_formula_moiety     'C26 H34'
_chemical_formula_sum     'C26 H34'
_chemical_formula_iupac     'C26 H34'
_chemical_formula_weight     346.53
_chemical_melting_point     488
_symmetry_cell_setting     monoclinic
_symmetry_space_group_name_H-M     'P 21/c'
_symmetry_space_group_name_Hall     '-P 2ybc'
loop_
    _symmetry_equiv_pos_as_xyz
    'x, y, z'
    '-x, y+1/2, -z+1/2'
    '-x, -y, -z'
    'x, -y-1/2, z-1/2'
_cell_length_a     6.546(3)
_cell_length_b     10.357(5)
_cell_length_c     15.808(8)
_cell_angle_alpha     90
_cell_angle_beta     98.289(8)
_cell_angle_gamma     90
_cell_volume     1060.5(9)
_cell_formula_units_Z     2
_cell_measurement_reflns_used     2745
_cell_measurement_theta_min     2.3583
_cell_measurement_theta_max     31.0633
_cell_measurement_temperature     223
_exptl_crystal_description     Needle
_exptl_crystal_colour     colourless
_exptl_crystal_size_max     0.50
_exptl_crystal_size_mid     0.07
_exptl_crystal_size_min     0.05
_exptl_crystal_density_diffrn     1.085
_exptl_crystal_density_method     'not measured'
_exptl_crystal_F_000     380
_exptl_absorpt_coefficient_mu     0.06
_exptl_absorpt_correction_type     numerical
_exptl_absorpt_process_details     '(NUMABS; Higashi, 2000)'
_exptl_absorpt_correction_T_min     0.9909
_exptl_absorpt_correction_T_max     0.9964
_exptl_special_details
;
;
_diffrn_ambient_temperature     223
_diffrn_radiation_type     MoK\a
_diffrn_radiation_wavelength     0.71073
_diffrn_radiation_source     'rotating-anode X-ray tube'
_diffrn_radiation_monochromator     graphite
_diffrn_measurement_device_type     'Rigaku/MSC Mercury CCD area-detector'
_diffrn_measurement_method     '\f and \w'
_diffrn_detector_area_resol_mean     14.7059
_diffrn_reflns_number     9107
_diffrn_reflns_av_R_equivalents     0.0434
_diffrn_reflns_theta_min     2.36
_diffrn_reflns_theta_max     29.12
_diffrn_reflns_theta_full     29.12
_diffrn_measured_fraction_theta_max     0.991
_diffrn_measured_fraction_theta_full     0.991
_diffrn_reflns_limit_h_min     -8
_diffrn_reflns_limit_h_max     8
_diffrn_reflns_limit_k_min     -14
_diffrn_reflns_limit_k_max     13
_diffrn_reflns_limit_l_min     -21
_diffrn_reflns_limit_l_max     13
_diffrn_standards_number     0
_diffrn_standards_interval_count     .
_diffrn_standards_interval_time     .
_diffrn_standards_decay_%     ?
_refine_special_details
;
Refinement of <i>F</i>^2^ against ALL reflections. The weighted <i>R</i>-factor
<i>wR</i> and goodness of fit <i>S</i> are based on <i>F</i>^2^, conventional
<i>R</i>-factors <i>R</i> are based on <i>F</i>, with <i>F</i> set to zero for
negative <i>F</i>^2^. The threshold expression of <i>F</i>^2^ >
2\s(<i>F</i>^2^) is used only for calculating <i>R</i>-factors(gt) <i>etc</i>.
and is not relevant to the choice of reflections for refinement.
<i>R</i>-factors based on <i>F</i>^2^ are statistically about twice as large
as those based on <i>F</i>, and <i>R</i>- factors based on ALL data will be
even larger.
;
_reflns_number_total     2817
_reflns_number_gt     1921
_reflns_threshold_expression     I>2\s(I)
_refine_ls_structure_factor_coef     Fsqd
_refine_ls_matrix_type     full
_refine_ls_R_factor_all     0.0941
_refine_ls_R_factor_gt     0.0627
_refine_ls_wR_factor_gt     0.1585
_refine_ls_wR_factor_ref     0.1796
_refine_ls_goodness_of_fit_ref     1.068
_refine_ls_restrained_S_all     1.068
_refine_ls_number_reflns     2817
_refine_ls_number_parameters     122
_refine_ls_number_restraints     0
_refine_ls_hydrogen_treatment     constr
_refine_ls_weighting_scheme     calc
_refine_ls_weighting_details
         'calc w=1/[\s^2^(Fo^2^)+(0.0945P)^2^+0.0217P] where P=(Fo^2^+2Fc^2^)/3'
_atom_sites_solution_primary     direct
_refine_ls_shift/su_max     0
_refine_ls_shift/su_mean     0
_refine_diff_density_max     0.275
_refine_diff_density_min     -0.235
_refine_ls_extinction_method     none
loop_
    _atom_type_symbol
    _atom_type_description
    _atom_type_scat_dispersion_real
    _atom_type_scat_dispersion_imag
    _atom_type_scat_source
    C C 0.0033 0.0016 'International Tables Vol C Tables 4.2.6.8 and 6.1.1.4'
    H H 0 0 'International Tables Vol C Tables 4.2.6.8 and 6.1.1.4'
_computing_data_collection     'CrystalClear (Rigaku/MSC, 2006)'
_computing_cell_refinement     'CrystalClear (Rigaku/MSC, 2006)'
_computing_data_reduction     'CrystalClear (Rigaku/MSC, 2006)'
_computing_structure_solution     'SIR2004 (Burla <i>et al.</i>, 2005)'
_computing_structure_refinement     'SHELXL97 (Sheldrick, 2008)'
_computing_molecular_graphics     'ORTEP-3 for Windows (Farrugia, 1997)'
_computing_publication_material     'WinGX (Farrugia, 1999)'
loop_
    _atom_site_type_symbol
    _atom_site_label
    _atom_site_fract_x
    _atom_site_fract_y
    _atom_site_fract_z
    _atom_site_U_iso_or_equiv
    _atom_site_adp_type
    _atom_site_calc_flag
    _atom_site_refinement_flags
    _atom_site_occupancy
    _atom_site_disorder_assembly
    _atom_site_disorder_group
    C C1 0.4015(2) -0.00637(14) 0.17133(9) 0.0272(3) Uani d . 1 . .
    C C2 0.2347(2) 0.06330(15) 0.18742(9) 0.0323(4) Uani d . 1 . .
    H H2 0.1976 0.0606 0.2427 0.039 Uiso calc R 1 . .
    C C3 0.1152(2) 0.13954(15) 0.12440(9) 0.0309(4) Uani d . 1 . .
    H H3 0.0041 0.1874 0.1397 0.037 Uiso calc R 1 . .
    C C4 0.1553(2) 0.14606(13) 0.04219(9) 0.0254(3) Uani d . 1 . .
    C C5 0.3279(2) 0.07195(13) 0.02069(9) 0.0245(3) Uani d . 1 . .
    C C6 0.4533(2) -0.00120(13) 0.08561(8) 0.0245(3) Uani d . 1 . .
    C C7 0.6226(2) -0.06900(13) 0.06259(9) 0.0263(3) Uani d . 1 . .
    H H7 0.7074 -0.1149 0.1054 0.032 Uiso calc R 1 . .
    C C8 0.5294(2) -0.08656(16) 0.24020(9) 0.0336(4) Uani d . 1 . .
    H H8 0.5737 -0.1653 0.2123 0.04 Uiso calc R 1 . .
    C C9 0.7238(3) -0.0145(2) 0.27785(12) 0.0551(5) Uani d . 1 . .
    H H9A 0.6861 0.0624 0.307 0.083 Uiso calc R 1 . .
    H H9B 0.801 0.0099 0.2324 0.083 Uiso calc R 1 . .
    H H9C 0.8083 -0.0699 0.3182 0.083 Uiso calc R 1 . .
    C C10 0.4106(3) -0.1305(2) 0.31140(11) 0.0523(5) Uani d . 1 . .
    H H10A 0.4928 -0.1925 0.3475 0.078 Uiso calc R 1 . .
    H H10B 0.2817 -0.1703 0.2865 0.078 Uiso calc R 1 . .
    H H10C 0.3817 -0.0565 0.3454 0.078 Uiso calc R 1 . .
    C C11 0.0299(2) 0.23022(14) -0.02482(9) 0.0293(3) Uani d . 1 . .
    H H11 -0.0029 0.1782 -0.0776 0.035 Uiso calc R 1 . .
    C C12 -0.1738(2) 0.27689(16) 0.00091(11) 0.0363(4) Uani d . 1 . .
    H H12A -0.2497 0.2037 0.0188 0.054 Uiso calc R 1 . .
    H H12B -0.2552 0.3188 -0.0475 0.054 Uiso calc R 1 . .
    H H12C -0.1459 0.3377 0.0478 0.054 Uiso calc R 1 . .
    C C13 0.1551(3) 0.34794(16) -0.04622(11) 0.0412(4) Uani d . 1 . .
    H H13A 0.0758 0.3967 -0.092 0.062 Uiso calc R 1 . .
    H H13B 0.2832 0.3193 -0.0642 0.062 Uiso calc R 1 . .
    H H13C 0.1855 0.4022 0.004 0.062 Uiso calc R 1 . .
loop_
    _atom_site_aniso_label
    _atom_site_aniso_U_11
    _atom_site_aniso_U_22
    _atom_site_aniso_U_33
    _atom_site_aniso_U_12
    _atom_site_aniso_U_13
    _atom_site_aniso_U_23
    C1 0.0275(7) 0.0305(7) 0.0245(7) -0.0017(6) 0.0070(6) 0.0001(6)
    C2 0.0338(8) 0.0401(9) 0.0251(7) 0.0018(7) 0.0115(6) 0.0008(6)
    C3 0.0279(7) 0.0345(8) 0.0321(8) 0.0042(6) 0.0107(6) -0.0020(6)
    C4 0.0240(7) 0.0257(7) 0.0271(7) -0.0013(6) 0.0053(6) -0.0018(6)
    C5 0.0225(7) 0.0263(7) 0.0252(7) -0.0018(6) 0.0056(6) -0.0028(5)
    C6 0.0245(7) 0.0272(7) 0.0227(7) -0.0009(6) 0.0061(6) -0.0011(6)
    C7 0.0257(7) 0.0294(7) 0.0238(6) 0.0020(6) 0.0038(6) 0.0007(6)
    C8 0.0351(9) 0.0418(9) 0.0258(7) 0.0053(7) 0.0106(6) 0.0038(6)
    C9 0.0487(11) 0.0736(14) 0.0393(10) -0.0036(10) -0.0065(9) 0.0062(10)
    C10 0.0560(12) 0.0639(13) 0.0418(10) 0.0165(10) 0.0230(9) 0.0225(9)
    C11 0.0286(7) 0.0305(8) 0.0292(7) 0.0049(6) 0.0054(6) -0.0009(6)
    C12 0.0313(8) 0.0381(9) 0.0401(9) 0.0070(7) 0.0069(7) 0.0013(7)
    C13 0.0412(9) 0.0374(9) 0.0462(9) 0.0056(8) 0.0107(8) 0.0105(8)
_geom_special_details
;
All s.u.'s (except the s.u. in the dihedral angle between two l.s. planes) are
estimated using the full covariance matrix. The cell s.u.'s are taken into
account individually in the estimation of s.u.'s in distances, angles and
torsion angles; correlations between s.u.'s in cell parameters are only used
when they are defined by crystal symmetry. An approximate (isotropic)
treatment of cell s.u.'s is used for estimating s.u.'s involving l.s. planes.
;
loop_
    _geom_bond_atom_site_label_1
    _geom_bond_atom_site_label_2
    _geom_bond_site_symmetry_2
    _geom_bond_distance
    _geom_bond_publ_flag
    C1 C2 . 1.362(2) ?
    C1 C6 . 1.4448(18) ?
    C1 C8 . 1.521(2) ?
    C2 C3 . 1.416(2) ?
    C2 H2 . 0.94 ?
    C3 C4 . 1.364(2) ?
    C3 H3 . 0.94 ?
    C4 C5 . 1.4463(19) ?
    C4 C11 . 1.518(2) ?
    C5 C7 3_655 1.4009(19) ?
    C5 C6 . 1.435(2) ?
    C6 C7 . 1.4033(19) ?
    C7 C5 3_655 1.4009(19) ?
    C7 H7 . 0.94 ?
    C8 C9 . 1.520(3) ?
    C8 C10 . 1.527(2) ?
    C8 H8 . 0.99 ?
    C9 H9A . 0.97 ?
    C9 H9B . 0.97 ?
    C9 H9C . 0.97 ?
    C10 H10A . 0.97 ?
    C10 H10B . 0.97 ?
    C10 H10C . 0.97 ?
    C11 C12 . 1.528(2) ?
    C11 C13 . 1.534(2) ?
    C11 H11 . 0.99 ?
    C12 H12A . 0.97 ?
    C12 H12B . 0.97 ?
    C12 H12C . 0.97 ?
    C13 H13A . 0.97 ?
    C13 H13B . 0.97 ?
    C13 H13C . 0.97 ?
loop_
    _geom_angle_atom_site_label_1
    _geom_angle_atom_site_label_2
    _geom_angle_atom_site_label_3
    _geom_angle_site_symmetry_1
    _geom_angle_site_symmetry_3
    _geom_angle
    _geom_angle_publ_flag
    C2 C1 C6 . . 117.28(13) ?
    C2 C1 C8 . . 121.93(12) ?
    C6 C1 C8 . . 120.79(12) ?
    C1 C2 C3 . . 122.72(12) ?
    C1 C2 H2 . . 118.6 ?
    C3 C2 H2 . . 118.6 ?
    C4 C3 C2 . . 122.35(13) ?
    C4 C3 H3 . . 118.8 ?
    C2 C3 H3 . . 118.8 ?
    C3 C4 C5 . . 117.50(13) ?
    C3 C4 C11 . . 122.28(13) ?
    C5 C4 C11 . . 120.19(12) ?
    C7 C5 C6 3_655 . 118.33(12) ?
    C7 C5 C4 3_655 . 121.79(13) ?
    C6 C5 C4 . . 119.88(12) ?
    C7 C6 C5 . . 118.08(12) ?
    C7 C6 C1 . . 121.72(13) ?
    C5 C6 C1 . . 120.19(12) ?
    C5 C7 C6 3_655 . 123.56(13) ?
    C5 C7 H7 3_655 . 118.2 ?
    C6 C7 H7 . . 118.2 ?
    C9 C8 C1 . . 110.83(14) ?
    C9 C8 C10 . . 110.13(15) ?
    C1 C8 C10 . . 113.81(13) ?
    C9 C8 H8 . . 107.3 ?
    C1 C8 H8 . . 107.3 ?
    C10 C8 H8 . . 107.3 ?
    C8 C9 H9A . . 109.5 ?
    C8 C9 H9B . . 109.5 ?
    H9A C9 H9B . . 109.5 ?
    C8 C9 H9C . . 109.5 ?
    H9A C9 H9C . . 109.5 ?
    H9B C9 H9C . . 109.5 ?
    C8 C10 H10A . . 109.5 ?
    C8 C10 H10B . . 109.5 ?
    H10A C10 H10B . . 109.5 ?
    C8 C10 H10C . . 109.5 ?
    H10A C10 H10C . . 109.5 ?
    H10B C10 H10C . . 109.5 ?
    C4 C11 C12 . . 113.63(12) ?
    C4 C11 C13 . . 110.97(13) ?
    C12 C11 C13 . . 108.77(13) ?
    C4 C11 H11 . . 107.7 ?
    C12 C11 H11 . . 107.7 ?
    C13 C11 H11 . . 107.7 ?
    C11 C12 H12A . . 109.5 ?
    C11 C12 H12B . . 109.5 ?
    H12A C12 H12B . . 109.5 ?
    C11 C12 H12C . . 109.5 ?
    H12A C12 H12C . . 109.5 ?
    H12B C12 H12C . . 109.5 ?
    C11 C13 H13A . . 109.5 ?
    C11 C13 H13B . . 109.5 ?
    H13A C13 H13B . . 109.5 ?
    C11 C13 H13C . . 109.5 ?
    H13A C13 H13C . . 109.5 ?
    H13B C13 H13C . . 109.5 ?
loop_
    _geom_torsion_atom_site_label_1
    _geom_torsion_atom_site_label_2
    _geom_torsion_atom_site_label_3
    _geom_torsion_atom_site_label_4
    _geom_torsion_site_symmetry_1
    _geom_torsion_site_symmetry_2
    _geom_torsion_site_symmetry_3
    _geom_torsion_site_symmetry_4
    _geom_torsion
    _geom_torsion_publ_flag
    C6 C1 C2 C3 . . . . -0.6(2) ?
    C8 C1 C2 C3 . . . . 179.32(14) ?
    C1 C2 C3 C4 . . . . 1.7(2) ?
    C2 C3 C4 C5 . . . . -0.4(2) ?
    C2 C3 C4 C11 . . . . -178.60(14) ?
    C3 C4 C5 C7 . . . 3_655 177.89(13) ?
    C11 C4 C5 C7 . . . 3_655 -3.8(2) ?
    C3 C4 C5 C6 . . . . -2.0(2) ?
    C11 C4 C5 C6 . . . . 176.24(12) ?
    C7 C5 C6 C7 3_655 . . . 1.7(2) ?
    C4 C5 C6 C7 . . . . -178.32(12) ?
    C7 C5 C6 C1 3_655 . . . -176.76(13) ?
    C4 C5 C6 C1 . . . . 3.2(2) ?
    C2 C1 C6 C7 . . . . 179.72(14) ?
    C8 C1 C6 C7 . . . . -0.2(2) ?
    C2 C1 C6 C5 . . . . -1.8(2) ?
    C8 C1 C6 C5 . . . . 178.27(13) ?
    C5 C6 C7 C5 . . . 3_655 -1.8(2) ?
    C1 C6 C7 C5 . . . 3_655 176.64(13) ?
    C2 C1 C8 C9 . . . . -99.18(17) ?
    C6 C1 C8 C9 . . . . 80.72(18) ?
    C2 C1 C8 C10 . . . . 25.6(2) ?
    C6 C1 C8 C10 . . . . -154.51(15) ?
    C3 C4 C11 C12 . . . . -15.2(2) ?
    C5 C4 C11 C12 . . . . 166.61(13) ?
    C3 C4 C11 C13 . . . . 107.76(16) ?
    C5 C4 C11 C13 . . . . -70.44(17) ?
