# Supplementary material for: 1,4,5,8-Tetra­isopropyl­anthracene
Source: Acta Crystallogr Sect E Struct Rep Online. 2010 Aug 11;66(Pt 9):o2222. doi: 10.1107/S1600536810030837 (PMC3008069; doi:10.1107/S1600536810030837)
Supplement: Supplementary file 2 [file e-66-o2222-Isup2.hkl]

#
# h,k,l, Fc-squared, Fo-squared, sigma(Fo-squared) and status flag
#
data_I
_shelx_title ' tipa in P 21/c'
_shelx_refln_list_code          4
_shelx_F_calc_maximum       97.89
_exptl_crystal_F_000       380.00
_reflns_d_resolution_high  0.7303
 
loop_
 _symmetry_equiv_pos_as_xyz
 'x, y, z'
 '-x, y+1/2, -z+1/2'
 '-x, -y, -z'
 'x, -y-1/2, z-1/2'
 
_cell_length_a     6.5460
_cell_length_b    10.3570
_cell_length_c    15.8080
_cell_angle_alpha  90.000
_cell_angle_beta   98.289
_cell_angle_gamma  90.000
 
_shelx_F_squared_multiplier     1.000
 
loop_
 _refln_index_h
 _refln_index_k
 _refln_index_l
 _refln_F_squared_calc
 _refln_F_squared_meas
 _refln_F_squared_sigma
 _refln_observed_status
   1   0   0      824.10      847.80     17.56 o
   2   0   0      184.40      181.84      3.53 o
   3   0   0      410.04      448.12      8.37 o
   4   0   0      135.62      143.30      3.45 o
   5   0   0      108.39      100.21      3.83 o
   6   0   0       33.68       31.54      2.65 o
   7   0   0       75.44       79.08      6.29 o
   8   0   0        3.89        5.38      3.64 o
   1   1   0     1508.96     1456.51     33.42 o
   2   1   0      612.47      629.87      7.44 o
   3   1   0      193.26      213.43      2.69 o
   4   1   0       71.63       74.01      2.01 o
   5   1   0        5.65        5.97      1.46 o
   6   1   0       11.32        7.58      3.06 o
   7   1   0        5.95        6.05      2.84 o
   8   1   0        0.57        3.20      2.41 o
   0   2   0     2411.83     2511.40     34.98 o
   1   2   0     7910.33     8069.05     65.97 o
   2   2   0      118.60      100.39      2.10 o
   3   2   0      108.65       92.50      3.08 o
   4   2   0        1.51        1.07      0.55 o
   5   2   0        9.74        4.82      1.13 o
   6   2   0      141.19      153.17      5.05 o
   7   2   0        6.55        5.71      5.26 o
   8   2   0        1.02        2.61      2.25 o
   1   3   0     4634.84     4968.55    101.54 o
   2   3   0       34.25       27.31      2.46 o
   3   3   0       80.40       71.47      3.69 o
   4   3   0       84.17       81.33      3.42 o
   5   3   0      121.91      133.77      4.34 o
   6   3   0       14.32        8.02      2.29 o
   7   3   0        1.97        4.18      2.48 o
   8   3   0       32.48       33.06      4.00 o
   0   4   0       38.33       37.74      1.33 o
   1   4   0      123.04      137.77      3.56 o
   2   4   0       35.42       50.78      2.31 o
   3   4   0      270.06      275.17      5.91 o
   4   4   0      321.07      323.02      5.81 o
   5   4   0       78.61       79.39      4.42 o
   6   4   0       23.52       22.59      3.40 o
   7   4   0        0.08        0.74      2.34 o
   8   4   0       17.24       14.21      3.64 o
   1   5   0        6.10        3.35      0.99 o
   2   5   0     1473.97     1562.42     29.92 o
   3   5   0       26.10       18.44      2.06 o
   4   5   0      150.75      141.42      4.76 o
   5   5   0      229.24      229.79      6.33 o
   6   5   0      113.19      119.23      5.68 o
   7   5   0        0.62       -2.39      2.39 o
   8   5   0       18.58       10.95      4.36 o
   0   6   0       26.70       23.73      5.15 o
   1   6   0        3.74        2.14      0.60 o
   2   6   0        2.00        2.23      1.18 o
   3   6   0      195.43      217.39      7.74 o
   4   6   0       96.58       85.97      4.17 o
   5   6   0        0.36        2.03      0.99 o
   6   6   0       26.01       20.94      3.23 o
   7   6   0      115.97      133.82     11.02 o
   8   6   0        0.30        6.73      5.84 o
   1   7   0       29.29       34.41      2.20 o
   2   7   0        2.43        1.64      0.69 o
   3   7   0       31.81       33.29      3.72 o
   4   7   0       21.50       19.06      4.45 o
   5   7   0       15.46       16.48      2.56 o
   6   7   0        0.30        2.82      1.85 o
   7   7   0        3.04        2.54      2.95 o
   0   8   0       76.95       77.20      8.46 o
   1   8   0        5.25        3.47      0.83 o
   2   8   0      131.32      132.04      3.56 o
   3   8   0       96.23      103.23      4.47 o
   4   8   0       11.02       12.39      4.14 o
   5   8   0        3.24        2.39      1.41 o
   6   8   0       11.78       13.04      2.44 o
   7   8   0       53.05       52.64      9.14 o
   1   9   0        0.34        1.92      1.80 o
   2   9   0      445.66      513.70     22.66 o
   3   9   0        1.23        2.23      2.60 o
   4   9   0        0.70       -0.83      2.81 o
   5   9   0       16.28       10.50      2.08 o
   6   9   0       15.13       18.36      4.07 o
   0  10   0       26.22       29.19      7.04 o
   1  10   0      201.26      233.58      9.05 o
   2  10   0       80.94       94.68      7.76 o
   3  10   0        7.05        7.69      3.18 o
   4  10   0       49.14       48.58      4.60 o
   5  10   0        0.31       -1.59      1.59 o
   6  10   0       14.91       11.73      3.68 o
   1  11   0      174.93      184.36     11.64 o
   2  11   0        1.94        3.22      2.56 o
   3  11   0       26.04       20.58      5.28 o
   4  11   0       10.19       18.05      4.25 o
   5  11   0       20.35       14.75      6.58 o
   0  12   0       95.19       82.65     20.30 o
   1  12   0       69.39       58.39     14.61 o
   2  12   0        9.05        6.40      2.11 o
   3  12   0        0.60        4.74      2.78 o
   4  12   0        0.00        2.89      3.84 o
   1  13   0       23.30       15.57      4.09 o
   2  13   0        0.22        2.58      2.27 o
   3  13   0        1.77       10.04      4.93 o
   0  14   0      250.70      312.86     14.41 o
   1  14   0        6.16        4.69      2.52 o
  -8   1   1        3.50        8.60      3.55 o
  -7   1   1       36.86       36.01      3.75 o
  -6   1   1       20.07       17.40      1.68 o
  -5   1   1        0.00        1.82      0.97 o
  -4   1   1      452.73      505.76      5.24 o
  -3   1   1      881.43      953.88      9.90 o
  -2   1   1      128.12      129.49      1.44 o
  -1   1   1      162.26      144.49      1.41 o
   0   1   1     4759.59     2627.25     30.71 o
   1   1   1     2694.22     2693.44     18.79 o
   2   1   1       39.67       43.98      1.58 o
   3   1   1       49.80       51.10      1.38 o
   4   1   1       18.39       21.69      1.82 o
   5   1   1        1.55        2.05      1.14 o
   6   1   1        6.51        6.38      2.66 o
   7   1   1       15.45       11.44      3.42 o
   8   1   1        0.08       -0.03      2.25 o
  -8   2   1        2.63        2.96      2.31 o
  -7   2   1        0.06        0.26      2.16 o
  -6   2   1        0.20       -1.16      2.31 o
  -5   2   1       17.66       19.69      1.81 o
  -4   2   1       32.37       31.08      2.07 o
  -3   2   1      339.47      337.98      3.58 o
  -2   2   1      307.45      338.33      6.88 o
  -1   2   1      117.25       96.75      1.52 o
   0   2   1      166.26      144.05      1.66 o
   1   2   1     9583.25     9677.09    253.03 o
   2   2   1     1353.00     1460.44     28.82 o
   3   2   1       42.02       45.80      2.38 o
   4   2   1        0.58        3.71      0.93 o
   5   2   1      126.09      118.25      3.21 o
   6   2   1        0.95        3.21      3.23 o
   7   2   1        0.38        3.85      2.90 o
   8   2   1        2.13        3.78      2.56 o
  -8   3   1       27.20       25.00      4.03 o
  -7   3   1        0.51        1.36      3.81 o
  -6   3   1       11.51       11.81      1.60 o
  -5   3   1      155.51      161.90      5.10 o
  -4   3   1      114.53      108.06      4.30 o
  -3   3   1        6.86        3.31      1.01 o
  -2   3   1      336.93      369.55      6.48 o
  -1   3   1     3130.50     3385.89     29.37 o
   0   3   1      747.47      739.04      7.54 o
   1   3   1      248.46      261.83      7.96 o
   2   3   1      233.17      238.33      5.07 o
   3   3   1      164.36      168.74      4.11 o
   4   3   1       19.29       19.15      2.28 o
   5   3   1        0.09       -0.56      1.21 o
   6   3   1       37.87       35.74      4.05 o
   7   3   1        5.37        7.90      2.85 o
   8   3   1        2.17        1.04      2.36 o
  -8   4   1       17.72       20.33      3.19 o
  -7   4   1        0.15        0.15      2.14 o
  -6   4   1       27.15       23.30      2.78 o
  -5   4   1       58.73       60.72      4.06 o
  -4   4   1        2.78        4.27      1.51 o
  -3   4   1       50.94       50.22      4.64 o
  -2   4   1      221.92      243.50      9.33 o
  -1   4   1       12.29       11.72      1.27 o
   0   4   1       73.32       68.75      1.42 o
   1   4   1      434.28      454.29     12.22 o
   2   4   1     1649.11     1813.11     34.01 o
   3   4   1        5.96       10.61      5.03 o
   4   4   1      149.87      146.58      4.23 o
   5   4   1        0.05       -0.56      1.20 o
   6   4   1        0.15        1.69      0.80 o
   7   4   1       17.83       15.75      5.47 o
   8   4   1       27.59       41.79      9.97 o
  -8   5   1        3.15        7.72      4.15 o
  -7   5   1       26.67       30.20      3.88 o
  -6   5   1       37.14       32.37      6.30 o
  -5   5   1       30.02       23.21      2.91 o
  -4   5   1        0.01        0.38      1.62 o
  -3   5   1      213.86      212.43      9.02 o
  -2   5   1      129.83      121.91      4.50 o
  -1   5   1       68.86       74.39      1.83 o
   0   5   1       10.44        7.86      0.99 o
   1   5   1        4.32        2.20      0.93 o
   2   5   1     1183.30     1262.43     24.82 o
   3   5   1      171.94      159.04      5.23 o
   4   5   1      289.36      287.15      8.79 o
   5   5   1       11.87        9.04      2.26 o
   6   5   1       23.75       23.49      3.59 o
   7   5   1        0.44        2.69      2.96 o
   8   5   1        0.04        1.51      6.52 o
  -8   6   1        2.76        2.63      3.98 o
  -7   6   1       49.15       56.49      4.66 o
  -6   6   1       71.39       71.78      4.58 o
  -5   6   1       22.66       29.00      3.14 o
  -4   6   1       19.92       18.57      2.28 o
  -3   6   1       11.31       13.15      2.84 o
  -2   6   1        0.09        0.27      1.56 o
  -1   6   1      201.26      205.76      3.62 o
   0   6   1        2.72        4.48      1.23 o
   1   6   1        0.45        0.89      0.76 o
   2   6   1       10.23       12.35      2.36 o
   3   6   1        3.20        5.62      2.90 o
   4   6   1       42.44       39.18      3.69 o
   5   6   1        5.52        6.43      2.60 o
   6   6   1       28.31       32.40      7.04 o
   7   6   1        7.18       12.47      3.68 o
  -7   7   1       26.95       28.15      5.26 o
  -6   7   1       21.06       15.43      2.12 o
  -5   7   1       15.19       15.37      1.83 o
  -4   7   1      147.65      149.62      4.89 o
  -3   7   1        0.21        2.65      1.58 o
  -2   7   1        5.41        2.67      0.96 o
  -1   7   1       51.27       53.58      3.23 o
   0   7   1        4.19        4.46      1.08 o
   1   7   1        8.73        6.63      0.84 o
   2   7   1       80.75       87.20      4.22 o
   4   7   1       32.40       24.67      9.16 o
   5   7   1        0.45        0.55      1.10 o
   6   7   1        0.48        2.37      1.37 o
   7   7   1       28.78       25.86      5.56 o
  -7   8   1       22.06       19.08      5.42 o
  -6   8   1       52.32       80.65      7.33 o
  -5   8   1        5.48        5.44      1.68 o
  -4   8   1        0.02        1.66      1.31 o
  -3   8   1       45.62       45.63      3.83 o
  -2   8   1        6.19        4.23      0.67 o
  -1   8   1       68.96       74.56      3.43 o
   0   8   1       27.59       23.33      5.66 o
   1   8   1       20.54       19.21      2.02 o
   2   8   1       49.75       53.19      3.16 o
   3   8   1       68.00       73.84      4.96 o
   4   8   1        0.56        0.26      2.03 o
   5   8   1        8.11        4.76      2.57 o
   6   8   1        0.27        1.60      1.26 o
   7   8   1       18.64       17.13      5.73 o
  -6   9   1        9.41       16.38      3.89 o
  -5   9   1        0.02        2.93      1.38 o
  -4   9   1        2.73        3.94      1.61 o
  -3   9   1      103.71      109.88      5.12 o
  -2   9   1       10.56        6.71      1.54 o
  -1   9   1        5.91        1.35      1.82 o
   0   9   1        0.92        1.61      2.14 o
   1   9   1       10.48        8.63      1.91 o
   2   9   1      359.73      396.89      8.86 o
   3   9   1       89.37       86.14      4.26 o
   4   9   1       83.74       86.79      7.83 o
   5   9   1        0.34        2.07      2.04 o
   6   9   1       11.20       11.01      2.51 o
  -6  10   1        6.46        9.69      4.51 o
  -5  10   1       20.25       24.75      3.46 o
  -4  10   1        0.64        1.96      2.15 o
  -3  10   1       18.04       19.31      4.92 o
  -2  10   1       76.85       78.16      4.32 o
  -1  10   1        3.20        4.18      1.86 o
   0  10   1        6.52        6.62      2.39 o
   1  10   1        1.52        0.93      2.32 o
   2  10   1      277.18      358.66     28.02 o
   3  10   1        1.16        1.59      2.78 o
   4  10   1       27.57       24.60      3.50 o
   5  10   1        0.26        0.24      1.38 o
   6  10   1        2.48        3.48      2.52 o
  -5  11   1        7.72        8.34      3.47 o
  -4  11   1        0.27        3.19      2.88 o
  -3  11   1        2.94        6.95      2.64 o
  -2  11   1       22.67       23.86      4.82 o
  -1  11   1      146.50      155.52     10.99 o
   0  11   1        2.41        0.68      3.36 o
   1  11   1       43.05       43.56      9.66 o
   2  11   1       10.42        7.73      2.80 o
   3  11   1       11.68        8.92      5.25 o
   4  11   1        0.16        3.37      2.78 o
   5  11   1        0.74        2.53      2.45 o
  -4  12   1        0.00        0.07      2.88 o
  -3  12   1       51.37       60.09      9.87 o
  -2  12   1        7.88        7.71      2.63 o
  -1  12   1       73.04       62.72     14.28 o
   0  12   1       35.73       31.44      7.86 o
   1  12   1      100.63      101.80     15.90 o
   2  12   1        4.73        7.99      4.10 o
   3  12   1        0.02        2.81      3.42 o
   4  12   1        1.08        6.44      7.26 o
  -3  13   1       25.00       27.43      4.64 o
  -2  13   1       14.73       16.21      5.26 o
  -1  13   1        0.45       -0.21      2.34 o
   0  13   1       88.84       63.20     15.60 o
   1  13   1       34.27       29.45      7.21 o
   2  13   1       10.02        5.92      2.30 o
   3  13   1       10.06       12.77      6.22 o
  -1  14   1        2.08        3.20      3.75 o
   0  14   1        9.40        8.19      1.93 o
   1  14   1        1.02        4.74      2.19 o
  -8   0   2       61.98       93.17      7.99 o
  -7   0   2        1.04        1.87      2.95 o
  -6   0   2      160.55      174.78      7.53 o
  -5   0   2      106.22      105.14     11.97 o
  -4   0   2      776.45      899.11     10.65 o
  -3   0   2       17.38        9.37      1.14 o
  -2   0   2       69.61       55.42      1.62 o
  -1   0   2     9509.18     9125.96    120.07 o
   0   0   2     1626.52     1557.39     23.90 o
   1   0   2     1643.51     1654.03     20.87 o
   2   0   2      310.26      272.30     14.69 o
   3   0   2        0.03        0.63      2.06 o
   4   0   2      227.92      239.42      4.16 o
   5   0   2        0.04        2.66      3.07 o
   6   0   2      906.54      994.04     20.04 o
   7   0   2       21.87       20.96      5.11 o
   8   0   2        1.22        1.60      3.63 o
  -8   1   2       20.02       21.29      3.67 o
  -7   1   2        0.00        3.55      2.25 o
  -6   1   2       32.08       27.39      2.24 o
  -5   1   2        6.23        7.90      1.43 o
  -4   1   2      277.91      280.17      5.15 o
  -3   1   2      858.70      983.93     10.29 o
  -2   1   2        0.87        0.52      0.54 o
  -1   1   2      184.37      186.95      1.34 o
   0   1   2      374.30      356.16      3.28 o
   1   1   2      245.09      253.99      3.68 o
   2   1   2       51.22       56.09      1.31 o
   3   1   2       37.23       35.00      1.55 o
   4   1   2       17.53       17.65      1.87 o
   5   1   2       74.69       63.82      3.01 o
   6   1   2        0.17        0.67      2.82 o
   7   1   2        9.13        7.99      5.20 o
   8   1   2       35.04       36.81      4.44 o
  -8   2   2        0.15        5.05      2.38 o
  -7   2   2        7.92        8.76      3.07 o
  -6   2   2        6.36        5.50      1.32 o
  -5   2   2        9.24       10.79      1.37 o
  -4   2   2      400.14      413.58     11.11 o
  -3   2   2      288.01      315.12      5.48 o
  -2   2   2        4.78        0.91      0.67 o
  -1   2   2       53.20       43.08      1.07 o
   0   2   2     4970.72     4884.21     82.57 o
   1   2   2     3310.29     3430.12     24.44 o
   2   2   2      748.46      757.89     26.57 o
   3   2   2       82.09       69.27      2.16 o
   4   2   2       19.64       19.79      2.16 o
   5   2   2      289.93      302.56      8.52 o
   6   2   2        2.06        3.40      2.64 o
   7   2   2       40.80       49.64      4.90 o
   8   2   2        1.81        4.42      5.73 o
  -8   3   2        5.66        3.40      2.64 o
  -7   3   2        0.73        1.73      2.03 o
  -6   3   2       12.17       12.56      1.96 o
  -5   3   2      453.47      468.02      6.46 o
  -4   3   2       44.59       43.71      2.57 o
  -3   3   2      104.95      110.31      3.64 o
  -2   3   2        6.78        7.27      0.95 o
  -1   3   2      165.50      169.90      2.05 o
   0   3   2      325.55      308.66      3.74 o
   1   3   2     1450.54     1642.32     27.08 o
   2   3   2      255.46      262.24      6.85 o
   3   3   2        1.00        1.76      1.31 o
   4   3   2        1.78        2.22      0.86 o
   5   3   2      522.49      543.00     10.54 o
   6   3   2        0.03        4.34      2.81 o
   7   3   2        5.42        4.93      3.00 o
   8   3   2        1.20       -0.70      2.52 o
  -8   4   2        1.15        2.54      3.57 o
  -7   4   2        5.92        4.46      2.26 o
  -6   4   2        0.24        0.12      1.51 o
  -5   4   2      138.38      127.23      4.17 o
  -4   4   2        1.49        0.05      1.27 o
  -3   4   2       71.10       75.35      2.48 o
  -2   4   2        9.32       10.32      1.53 o
  -1   4   2        8.30       10.53      1.25 o
   0   4   2        0.65        0.70      0.49 o
   1   4   2      298.33      289.06      5.96 o
   2   4   2     3194.01     3519.58     24.87 o
   3   4   2       73.25       65.76      3.50 o
   4   4   2      471.56      465.43      9.84 o
   5   4   2       16.07       14.52      3.32 o
   6   4   2        0.02       -2.22      2.46 o
   7   4   2       13.56       15.86      3.20 o
   8   4   2       11.48       10.64      3.50 o
  -8   5   2        0.01        7.03      3.99 o
  -7   5   2        4.83        5.81      2.04 o
  -6   5   2       26.61       20.15      2.80 o
  -5   5   2        7.43        4.83      1.41 o
  -4   5   2       50.24       40.93      3.36 o
  -3   5   2       52.20       46.17      2.91 o
  -2   5   2       82.25       84.78      2.73 o
  -1   5   2      373.56      393.20      5.38 o
   0   5   2      168.77      178.25      2.82 o
   1   5   2      380.09      379.88      9.09 o
   2   5   2     1122.41     1232.50     24.45 o
   3   5   2       51.51       58.49      4.13 o
   4   5   2      945.15      972.56      9.75 o
   5   5   2        2.22        2.61      1.16 o
   6   5   2       43.48       47.46      4.33 o
   7   5   2        3.35       10.48      3.36 o
   8   5   2       26.52       25.30      6.64 o
  -8   6   2        7.08        3.14      3.45 o
  -7   6   2        2.53        3.88      2.40 o
  -6   6   2        2.58        1.37      1.21 o
  -5   6   2        6.38        5.46      1.52 o
  -4   6   2        0.18        0.36      1.28 o
  -3   6   2       85.07       90.00      4.26 o
  -2   6   2       15.94       20.85      3.13 o
  -1   6   2       63.88       57.96      2.10 o
   0   6   2       35.55       38.02      3.14 o
   1   6   2       24.88       31.86      2.06 o
   2   6   2      185.52      185.92      5.96 o
   3   6   2     1670.19     1886.51     20.63 o
   4   6   2      105.63      113.49      8.01 o
   5   6   2       44.75       42.47      4.39 o
   6   6   2        6.11       14.35      4.29 o
   7   6   2       10.13        6.87      3.38 o
  -7   7   2        3.08        6.24      2.99 o
  -6   7   2       10.58        9.25      1.72 o
  -5   7   2       19.82       17.97      2.34 o
  -4   7   2       93.01       92.16      3.97 o
  -3   7   2        0.65        1.05      1.31 o
  -2   7   2        8.66        6.05      2.06 o
  -1   7   2       18.37       17.86      2.69 o
   0   7   2        0.57        1.05      0.89 o
   1   7   2        5.30        4.94      0.66 o
   2   7   2        1.11        4.19      2.46 o
   3   7   2        9.08        4.76      2.62 o
   4   7   2        0.82       -0.40      2.65 o
   5   7   2       32.23       34.82      5.94 o
   6   7   2        0.71       -0.01      2.82 o
   7   7   2        0.03        2.67      6.17 o
  -7   8   2        1.41        2.77      2.40 o
  -6   8   2        5.67        5.00      1.53 o
  -5   8   2        0.66        0.95      2.37 o
  -4   8   2       22.25       22.77      2.61 o
  -3   8   2        0.85        1.64      1.59 o
  -2   8   2        0.71        1.75      1.81 o
  -1   8   2      209.35      225.66      7.64 o
   0   8   2        0.54        1.38      0.77 o
   1   8   2       35.90       30.76      2.59 o
   2   8   2       46.85       42.12      3.76 o
   3   8   2      584.60      653.09     11.62 o
   4   8   2      152.66      152.07      6.59 o
   5   8   2        6.66        6.78      1.96 o
   6   8   2       13.87       15.83      3.34 o
   7   8   2        6.97       14.75      5.45 o
  -6   9   2        0.93        1.31      1.39 o
  -5   9   2       12.66       12.03      2.05 o
  -4   9   2        5.74        8.51      2.12 o
  -3   9   2       54.63       58.49      5.13 o
  -2   9   2       56.42       49.20      5.18 o
  -1   9   2        1.71        2.95      1.40 o
   0   9   2       28.95       29.56      2.60 o
   1   9   2       15.93       11.54      1.60 o
   2   9   2       84.93       87.01      7.14 o
   3   9   2        7.47        5.21      1.94 o
   4   9   2      186.05      180.63      6.72 o
   5   9   2        0.10        1.06      2.89 o
   6   9   2        4.13        7.91      4.00 o
  -6  10   2        6.66        8.99      2.94 o
  -5  10   2        5.67        5.25      2.37 o
  -4  10   2        1.06        3.40      1.43 o
  -3  10   2       53.73       63.97      4.16 o
  -2  10   2       81.91       80.88      7.12 o
  -1  10   2        2.32        0.62      1.20 o
   0  10   2       84.69       82.15     16.52 o
   1  10   2        3.66        3.81      1.89 o
   2  10   2       72.50       72.88     15.77 o
   3  10   2        6.08        2.84      2.68 o
   4  10   2       52.31       46.24      8.22 o
   5  10   2        8.41        5.07      2.38 o
   6  10   2       22.59       27.70      5.84 o
  -5  11   2       38.98       48.94     12.14 o
  -4  11   2        1.56        2.15      2.00 o
  -3  11   2       11.69        3.61      3.06 o
  -2  11   2        5.39        5.83      1.79 o
  -1  11   2       37.10       35.55      9.00 o
   0  11   2        1.07        2.48      1.94 o
   1  11   2       61.10       61.07     12.38 o
   2  11   2        3.05       -1.79      2.71 o
   3  11   2        0.56        0.05      2.52 o
   4  11   2       17.33        9.32      2.91 o
   5  11   2       55.67       49.93      5.74 o
  -4  12   2       21.10       19.48      9.87 o
  -3  12   2       19.02       16.14      3.62 o
  -2  12   2       35.11       32.62      8.21 o
  -1  12   2        0.97        3.62      1.78 o
   0  12   2        1.71        3.19      2.45 o
   1  12   2        1.54        1.16      2.54 o
   2  12   2       16.91       10.33      2.80 o
   3  12   2        0.40        2.35      2.83 o
   4  12   2        1.22        1.75      3.33 o
  -3  13   2       14.73        6.90      8.03 o
  -2  13   2        3.99        3.02      2.30 o
  -1  13   2        0.29       -1.18      2.64 o
   0  13   2       23.30       16.06      6.55 o
   1  13   2        6.22        5.37      2.94 o
   2  13   2        4.79        1.92      2.45 o
   3  13   2        0.62        4.49      2.99 o
  -1  14   2       13.19        9.06      2.63 o
   0  14   2       40.22       30.54      9.87 o
   1  14   2        6.64        0.84      6.21 o
  -8   1   3       41.46       42.78      5.81 o
  -7   1   3      109.90      101.08      4.39 o
  -6   1   3      102.92      107.96      4.32 o
  -5   1   3        0.89        1.70      0.78 o
  -4   1   3       84.73       78.65      2.31 o
  -3   1   3      904.92     1021.19     10.19 o
  -2   1   3      150.12      146.12      1.83 o
  -1   1   3      163.37      151.39      1.38 o
   0   1   3        3.93        4.15      0.92 o
   2   1   3      254.14      293.93      9.85 o
   3   1   3      163.78      159.04      3.42 o
   4   1   3       14.93       10.00      1.34 o
   5   1   3      125.09      112.79      3.68 o
   6   1   3      599.03      624.92     12.12 o
   7   1   3       70.56       66.48      5.27 o
   8   1   3        1.01        3.31      4.36 o
  -8   2   3        9.81        9.83      2.66 o
  -7   2   3        4.95        3.92      1.21 o
  -6   2   3        9.66        5.45      1.50 o
  -5   2   3        0.06        0.81      1.06 o
  -4   2   3      221.92      217.28      3.56 o
  -3   2   3      374.14      420.97      6.16 o
  -2   2   3       57.16       50.70      1.32 o
  -1   2   3      204.21      192.11      1.55 o
   0   2   3     2285.81     2369.17     33.19 o
   1   2   3       18.01       12.28      1.63 o
   2   2   3        1.86        2.92      2.97 o
   3   2   3      661.24      671.15      9.76 o
   4   2   3        3.09        1.80      0.47 o
   5   2   3      278.00      283.33      5.66 o
   6   2   3       55.19       57.10      4.78 o
   7   2   3      151.57      157.57      7.13 o
   8   2   3        0.81        0.77      2.60 o
  -8   3   3       11.41        8.89      5.29 o
  -7   3   3        8.89        7.91      1.80 o
  -6   3   3       19.62       24.81      2.11 o
  -5   3   3       20.07       25.19      2.65 o
  -4   3   3        4.92        1.92      1.19 o
  -3   3   3      171.12      163.68      3.31 o
  -2   3   3     2209.67     2652.22     28.98 o
  -1   3   3      227.82      198.17      1.98 o
   0   3   3       15.75       14.02      1.18 o
   1   3   3      691.84      684.99     26.54 o
   2   3   3      269.45      266.83      5.92 o
   3   3   3        1.65        4.13      3.46 o
   4   3   3       10.42        9.82      1.43 o
   5   3   3      696.29      745.41      9.04 o
   6   3   3       52.89       58.65      4.81 o
   7   3   3       14.17       16.39      3.92 o
   8   3   3        4.02        6.92      3.27 o
  -8   4   3        5.49        4.56      2.48 o
  -7   4   3        0.73        1.32      1.85 o
  -6   4   3       25.63       21.86      2.47 o
  -5   4   3        0.86        1.17      1.22 o
  -4   4   3       12.61       11.21      1.75 o
  -3   4   3       31.32       30.42      2.10 o
  -2   4   3     1201.48     1451.41     15.90 o
  -1   4   3       22.64       21.87      1.59 o
   0   4   3      253.05      264.70      3.37 o
   1   4   3       21.58       17.08      3.21 o
   2   4   3       14.07        9.90      4.67 o
   3   4   3      101.55       90.10      4.11 o
   4   4   3      427.72      407.89     12.37 o
   5   4   3      184.46      175.29      5.74 o
   6   4   3        0.43        2.64      2.63 o
   7   4   3        0.94        2.91      2.51 o
   8   4   3       30.90       26.79      4.81 o
  -8   5   3       12.74       16.58      5.71 o
  -7   5   3       12.92       11.36      2.80 o
  -6   5   3        5.32        3.36      1.16 o
  -5   5   3       17.77       21.24      2.83 o
  -4   5   3      112.40      108.79      4.00 o
  -3   5   3        1.97        2.73      0.80 o
  -2   5   3       90.29      106.72      3.66 o
  -1   5   3      609.11      659.54     11.46 o
   0   5   3      208.75      228.14      6.07 o
   1   5   3       29.45       36.46      3.58 o
   2   5   3       88.17       85.74      4.37 o
   3   5   3        0.69        0.92      2.23 o
   4   5   3      306.24      333.35     23.76 o
   5   5   3       85.53       84.33      4.37 o
   6   5   3        0.13        1.82      2.53 o
   7   5   3        0.49        2.37      2.58 o
   8   5   3        3.34       -0.75      4.04 o
  -8   6   3       27.71       29.85      6.64 o
  -7   6   3        8.47       10.78      3.08 o
  -6   6   3        3.58        3.89      1.32 o
  -5   6   3        0.03        4.23      1.37 o
  -4   6   3       60.26       59.01      3.40 o
  -3   6   3       26.75       26.01      1.96 o
  -2   6   3       11.32       11.25      2.00 o
  -1   6   3      314.30      340.36      4.81 o
   0   6   3      362.82      383.64      6.85 o
   1   6   3       36.70       36.31      2.04 o
   2   6   3       27.02       22.60      4.10 o
   3   6   3      312.71      327.77      9.63 o
   4   6   3       39.57       39.04      3.94 o
   5   6   3       33.10       33.79      3.67 o
   6   6   3        1.22        2.57      2.93 o
   7   6   3        1.52        8.07      3.27 o
  -7   7   3        1.22        1.18      1.79 o
  -6   7   3        5.50        3.35      1.55 o
  -5   7   3        0.00        0.27      1.51 o
  -4   7   3        4.79        4.66      1.57 o
  -3   7   3       69.77       75.26      2.38 o
  -2   7   3        0.88       -1.17      1.46 o
  -1   7   3      416.02      484.85      5.74 o
   0   7   3       61.78       65.74      4.32 o
   1   7   3      201.86      209.99      4.61 o
   2   7   3      312.72      299.58     26.53 o
   3   7   3      352.47      394.48     11.23 o
   4   7   3      150.70      148.55      6.10 o
   5   7   3       16.86       14.14      2.88 o
   6   7   3        0.88       -1.28      2.65 o
   7   7   3        2.61        7.28      3.16 o
  -7   8   3       50.09       62.47      9.04 o
  -6   8   3        8.40        6.57      2.81 o
  -5   8   3        0.15        2.09      1.99 o
  -4   8   3       28.82       31.45      3.05 o
  -3   8   3        2.59        2.42      1.27 o
  -2   8   3        0.72        2.88      1.52 o
  -1   8   3      254.99      264.83      6.59 o
   0   8   3      112.31      126.71      5.96 o
   1   8   3        8.73        9.78      1.58 o
   2   8   3      100.77      108.93      4.76 o
   3   8   3       13.21       17.52      3.87 o
   4   8   3       70.33       66.21      5.21 o
   5   8   3       30.35       38.46      4.69 o
   6   8   3        1.74        5.33      3.29 o
   7   8   3        0.42        4.04      4.09 o
  -6   9   3       11.56        8.29      2.20 o
  -5   9   3       13.91       15.55      2.71 o
  -4   9   3       42.54       44.70      3.85 o
  -3   9   3        4.01        6.63      1.82 o
  -2   9   3       27.31       30.76      3.41 o
  -1   9   3       71.15       79.55      7.22 o
   0   9   3       10.50        6.98      2.99 o
   1   9   3       27.69       29.91      3.92 o
   2   9   3       90.15       84.56      4.05 o
   3   9   3        0.01       -0.18      2.03 o
   4   9   3      136.70      139.60      6.83 o
   5   9   3       31.86       30.21      4.79 o
   6   9   3        3.49        2.53      2.77 o
  -6  10   3       34.93       30.79      5.55 o
  -5  10   3        2.92        1.47      2.11 o
  -4  10   3        0.00       -0.75      1.35 o
  -3  10   3        8.72        9.65      1.71 o
  -2  10   3      119.01      142.13      5.33 o
  -1  10   3        2.21        4.44      2.63 o
   0  10   3        4.15        2.05      1.32 o
   1  10   3        2.41        1.08      2.32 o
   2  10   3        9.62       10.99      4.89 o
   3  10   3        4.07        3.37      2.65 o
   4  10   3       70.43       69.62      5.03 o
   5  10   3       33.61       22.11      4.17 o
  -5  11   3        9.28       11.50      5.16 o
  -4  11   3        3.41        2.63      1.67 o
  -3  11   3        7.50        7.55      2.88 o
  -2  11   3      188.50      201.92      7.90 o
  -1  11   3        3.94        3.98      1.68 o
   0  11   3        4.39        4.18      1.51 o
   1  11   3       11.91        7.29      2.71 o
   2  11   3        0.04        8.06      3.25 o
   3  11   3       32.84       42.54      5.04 o
   4  11   3        0.72       -2.54      2.54 o
   5  11   3      103.92      107.01      9.86 o
  -4  12   3       31.26       40.29      6.36 o
  -3  12   3       35.62       23.42      6.74 o
  -2  12   3        3.51        5.06      2.28 o
  -1  12   3        3.99        4.28      2.05 o
   0  12   3        1.19        1.77      1.97 o
   1  12   3       18.02       17.40      4.00 o
   2  12   3        1.37        2.35      2.66 o
   3  12   3       15.53       36.13     10.04 o
   4  12   3        3.70        4.54      2.84 o
  -3  13   3       45.34       31.59     13.17 o
  -2  13   3        7.96        9.58      3.07 o
  -1  13   3       22.84       17.71      4.76 o
   0  13   3        0.09        3.30      1.74 o
   1  13   3        1.31       -0.11      2.61 o
   2  13   3        1.34       -1.97      3.70 o
   3  13   3       12.81       16.46      3.62 o
   0  14   3        4.54        2.46      1.81 o
  -8   0   4       94.61      101.78      8.77 o
  -7   0   4      134.28      138.56      7.79 o
  -6   0   4        5.21        4.74      1.86 o
  -5   0   4        5.41        1.75      2.16 o
  -4   0   4       10.49        6.90      2.07 o
  -3   0   4       75.80       71.76      2.06 o
  -2   0   4     1170.29     1162.84     10.32 o
  -1   0   4      847.13      832.85      7.90 o
   0   0   4     4091.23     3990.94     36.69 o
   1   0   4     1427.15     1457.78     13.95 o
   2   0   4      339.75      376.10      9.85 o
   3   0   4      193.37      162.77      7.56 o
   4   0   4      277.71      261.90      8.79 o
   5   0   4        8.04        8.24      4.92 o
   6   0   4      708.11      811.59     18.99 o
   7   0   4       82.02       69.97      7.16 o
   8   0   4        0.46       -3.79      3.79 o
  -8   1   4       14.76       15.00      3.17 o
  -7   1   4       37.53       36.55      2.83 o
  -6   1   4        5.06        4.67      1.21 o
  -5   1   4      207.89      197.20      5.53 o
  -4   1   4       58.79       63.59      1.94 o
  -3   1   4      219.32      267.56      5.34 o
  -2   1   4      114.13      103.19      1.32 o
  -1   1   4       28.59       28.14      1.16 o
   0   1   4     1615.74     1602.99     17.89 o
   1   1   4       57.03       58.74      2.11 o
   2   1   4      306.45      317.78      8.12 o
   3   1   4       22.14       19.60      2.58 o
   4   1   4        1.34        2.08      2.26 o
   5   1   4        2.72        4.30      5.27 o
   6   1   4       25.04       32.43     13.89 o
   7   1   4       33.10       29.28      4.43 o
   8   1   4        0.64        3.76      2.79 o
  -8   2   4        2.61        5.00      4.63 o
  -7   2   4      107.99      113.79      3.98 o
  -6   2   4       84.59       76.19      2.96 o
  -5   2   4      105.63      103.38      2.70 o
  -4   2   4       37.86       37.73      1.62 o
  -3   2   4      254.50      251.95      3.72 o
  -2   2   4        3.16        4.03      0.63 o
  -1   2   4     1512.10     1578.98     11.18 o
   0   2   4      214.36      218.24      3.06 o
   1   2   4      120.41      146.57      2.24 o
   2   2   4      665.17      747.49     11.19 o
   3   2   4        3.00        1.91      0.85 o
   4   2   4        2.81        1.97      0.73 o
   5   2   4      221.60      204.63      9.28 o
   6   2   4       24.17       23.00      4.21 o
   7   2   4      172.00      176.84      8.27 o
   8   2   4       24.42       22.97      4.56 o
  -8   3   4        3.10        6.01      3.12 o
  -7   3   4       23.23       20.03      2.53 o
  -6   3   4      184.93      170.62      3.90 o
  -5   3   4        5.90        5.59      1.40 o
  -4   3   4      239.30      226.14      3.53 o
  -3   3   4       82.73       83.90      1.96 o
  -2   3   4      572.06      661.89      4.33 o
  -1   3   4      122.25      123.86      1.50 o
   0   3   4      301.36      297.18      5.11 o
   1   3   4     1334.33     1394.92     17.27 o
   2   3   4       10.65        6.23      2.98 o
   3   3   4        8.30        5.40      2.29 o
   4   3   4       39.96       35.18      2.69 o
   5   3   4      147.35      152.94      5.59 o
   6   3   4       13.50       11.81     10.15 o
   7   3   4       81.83       77.62      5.36 o
   8   3   4       37.66       34.57      4.95 o
  -8   4   4       27.10       34.89      5.59 o
  -7   4   4       13.69       10.92      2.55 o
  -6   4   4       40.26       41.14      3.65 o
  -5   4   4        2.46        3.31      1.01 o
  -4   4   4        0.04        0.71      0.73 o
  -3   4   4        0.02        1.68      0.95 o
  -2   4   4        2.05        1.37      0.48 o
  -1   4   4      260.29      284.19      3.98 o
   0   4   4       57.75       46.84      2.41 o
   1   4   4     1739.79     2089.56     94.91 o
   2   4   4      319.45      332.49      8.67 o
   3   4   4      133.91      139.65      4.88 o
   4   4   4        6.92        5.97      1.16 o
   5   4   4        2.67        3.14      1.64 o
   6   4   4        7.63        8.47      3.16 o
   7   4   4        5.42        7.94      6.41 o
   8   4   4       54.44       53.46      5.64 o
  -8   5   4        0.19       -0.50      5.30 o
  -7   5   4       12.71       12.25      2.60 o
  -6   5   4       15.63       13.72      2.11 o
  -5   5   4       90.71       71.28      6.39 o
  -4   5   4      289.02      285.18      4.33 o
  -3   5   4       39.32       35.20      1.98 o
  -2   5   4      183.03      204.59      3.17 o
  -1   5   4      207.54      228.65      5.96 o
   0   5   4       90.71      105.59      3.20 o
   1   5   4        0.70        2.41      1.85 o
   2   5   4        9.55       13.97      3.34 o
   3   5   4       46.18       46.11      3.68 o
   4   5   4       59.50       52.46      3.93 o
   5   5   4        2.28        3.23      1.98 o
   6   5   4        1.74        0.33      2.69 o
   7   5   4        0.91        3.53      3.81 o
  -8   6   4        0.38        8.22      4.13 o
  -7   6   4        3.34        3.89      1.73 o
  -6   6   4        0.13        3.59      1.55 o
  -5   6   4       38.03       34.51      2.84 o
  -4   6   4       33.15       32.11      2.39 o
  -3   6   4        7.37        7.72      1.07 o
  -2   6   4      163.20      177.98      3.28 o
  -1   6   4      126.19      131.73      3.22 o
   0   6   4      485.11      593.51      6.57 o
   1   6   4       13.28       16.65      3.25 o
   2   6   4      168.26      182.57      6.14 o
   3   6   4        4.46        5.16      2.57 o
   4   6   4        5.48        6.56      3.24 o
   5   6   4       11.51        7.21      2.42 o
   6   6   4       35.10       44.51      4.96 o
   7   6   4        0.66        6.62      3.25 o
  -7   7   4       13.17       13.55      3.48 o
  -6   7   4        0.30        1.32      2.06 o
  -5   7   4       33.88       32.43      3.93 o
  -4   7   4        1.11        0.56      1.05 o
  -3   7   4       24.50       21.41      1.85 o
  -2   7   4       22.29       22.29      3.54 o
  -1   7   4       20.27       27.51      3.23 o
   0   7   4        1.91        2.54      1.30 o
   1   7   4        9.58       12.47      1.48 o
   2   7   4       55.63       51.94      3.83 o
   3   7   4        0.23        0.51      3.76 o
   4   7   4       11.72       15.04      7.54 o
   5   7   4        0.41       -0.29      1.41 o
   6   7   4        2.55        2.00      2.85 o
   7   7   4        0.76        2.33      4.46 o
  -7   8   4        2.62        0.59      2.25 o
  -6   8   4        0.86        3.60      2.03 o
  -5   8   4       50.34       52.11      6.32 o
  -4   8   4       13.62       11.95      2.04 o
  -3   8   4        3.11        3.11      2.66 o
  -2   8   4       12.59        9.98      5.14 o
  -1   8   4      214.81      235.73      6.18 o
   0   8   4       59.46       64.80      3.87 o
   1   8   4        8.51        4.70      1.07 o
   2   8   4        1.80        1.89      2.52 o
   3   8   4        2.97        6.16      3.24 o
   4   8   4      136.89      134.74      8.31 o
   5   8   4        4.60        1.99      1.56 o
   6   8   4        1.20        3.05      1.82 o
  -6   9   4       23.25       20.66      3.84 o
  -5   9   4        6.19        4.60      1.60 o
  -4   9   4        0.84        3.32      1.64 o
  -3   9   4        1.56        1.99      1.75 o
  -2   9   4       21.89       19.32      2.69 o
  -1   9   4        6.27        4.36      2.25 o
   0   9   4        0.51       -0.94      1.47 o
   1   9   4        1.28        2.37      3.34 o
   2   9   4        0.96        2.22      0.92 o
   3   9   4       18.61       14.08      3.89 o
   4   9   4       18.99       19.20      3.62 o
   5   9   4       11.58        8.40      2.46 o
   6   9   4        4.21        7.90      3.34 o
  -6  10   4        3.00        1.56      2.15 o
  -5  10   4        0.10       -1.22      2.05 o
  -4  10   4        0.35        0.02      2.44 o
  -3  10   4        2.93        1.73      1.60 o
  -2  10   4        0.47       -0.68      1.52 o
  -1  10   4        2.49        5.97      3.32 o
   0  10   4       10.66        8.52      1.97 o
   1  10   4        0.88        2.84      1.78 o
   2  10   4        2.87        3.95      2.78 o
   3  10   4        0.04        2.70      2.62 o
   4  10   4        5.14        7.99      3.24 o
   5  10   4       59.52       66.23      5.87 o
  -5  11   4        2.52       -0.27      2.85 o
  -4  11   4        0.08        1.70      2.11 o
  -3  11   4        1.03       -1.85      1.92 o
  -2  11   4        0.29        1.75      0.97 o
  -1  11   4        8.46        6.27      1.68 o
   0  11   4       17.76       20.88      4.45 o
   1  11   4       18.32       14.92      3.00 o
   2  11   4        1.24        4.54      2.40 o
   3  11   4        0.05       -1.03      2.76 o
   4  11   4        5.85        9.68      3.39 o
   5  11   4       38.66       30.03      6.79 o
  -4  12   4        0.40        2.24      2.17 o
  -3  12   4        0.59        4.75      2.69 o
  -2  12   4        0.28        2.99      1.36 o
  -1  12   4        4.33        2.72      1.78 o
   0  12   4        4.54        3.37      4.28 o
   1  12   4        5.02        4.56      1.63 o
   2  12   4        1.92        5.33      2.86 o
   3  12   4        9.74        7.39      3.18 o
   4  12   4        0.09        5.11      3.07 o
  -2  13   4        1.37        2.12      4.84 o
  -1  13   4       18.10       15.89      4.03 o
   0  13   4        6.68        2.15      2.49 o
   1  13   4        2.20        0.53      2.86 o
   2  13   4        3.18       -1.09      2.74 o
  -8   1   5        0.46        4.43      3.12 o
  -7   1   5       31.49       30.25      2.69 o
  -6   1   5        6.99        5.72      1.49 o
  -5   1   5       48.39       47.06      2.35 o
  -4   1   5       34.08       36.08      1.70 o
  -3   1   5       25.01       18.99      1.18 o
  -2   1   5      348.42      369.08      2.88 o
  -1   1   5       47.31       43.42      0.85 o
   0   1   5      191.22      179.56      2.06 o
   1   1   5      354.46      346.03      3.37 o
   2   1   5     1052.78     1201.16     13.48 o
   3   1   5      209.12      203.30      5.50 o
   4   1   5        0.37       -0.93      2.78 o
   5   1   5      125.66      123.21      5.38 o
   6   1   5       43.90       49.36      4.94 o
   7   1   5      179.33      196.50      7.69 o
   8   1   5        0.28        0.27      2.82 o
  -8   2   5       33.55       30.54      4.45 o
  -7   2   5        1.14        1.47      0.78 o
  -6   2   5       26.36       21.48      1.88 o
  -5   2   5        1.06        2.05      1.06 o
  -4   2   5       13.90       13.60      1.87 o
  -3   2   5       51.07       49.72      1.82 o
  -2   2   5       28.01       37.07      1.65 o
  -1   2   5       47.89       50.28      0.92 o
   0   2   5        3.41        2.93      0.76 o
   1   2   5      672.13      773.90     15.60 o
   2   2   5      904.14     1091.63     22.45 o
   3   2   5       66.25       59.85      1.95 o
   4   2   5      119.75      102.92      5.09 o
   5   2   5       22.00       25.79      6.27 o
   6   2   5       72.02       61.02      4.91 o
   7   2   5       93.11      100.57      6.17 o
   8   2   5       19.59       18.35      3.81 o
  -8   3   5       27.65       45.38     10.33 o
  -7   3   5        0.11       -0.09      2.49 o
  -6   3   5       23.25       12.75      1.58 o
  -5   3   5      257.65      272.06      5.16 o
  -4   3   5       31.53       30.12      1.43 o
  -3   3   5        1.67        0.82      0.69 o
  -2   3   5      126.28      142.40      1.97 o
  -1   3   5      343.33      363.64      3.07 o
   0   3   5      109.90      103.58      2.36 o
   1   3   5      899.81     1035.09     22.79 o
   2   3   5        0.07        3.98      2.38 o
   3   3   5       15.34        6.64      4.49 o
   4   3   5      343.97      360.54     10.16 o
   5   3   5        8.50        7.66      4.36 o
   6   3   5        0.00       -2.61      2.61 o
   7   3   5        8.30        6.58      2.88 o
   8   3   5       65.97       61.30      7.30 o
  -8   4   5        8.25        7.35      3.09 o
  -7   4   5        1.08        1.51      2.85 o
  -6   4   5       15.49       12.09      1.84 o
  -5   4   5       28.38       20.59      1.90 o
  -4   4   5       13.36       12.82      1.38 o
  -3   4   5      465.92      550.11      4.70 o
  -2   4   5       51.55       52.70      1.23 o
  -1   4   5       76.48       78.62      1.50 o
   0   4   5      296.73      313.81      5.63 o
   1   4   5      221.91      262.76      7.11 o
   2   4   5        1.41       -2.16      2.16 o
   3   4   5       25.77       22.13      3.60 o
   4   4   5       34.70       33.02      3.64 o
   5   4   5        0.26        2.08      3.09 o
   6   4   5        7.32        8.85      3.39 o
   7   4   5        0.13       -0.07      2.63 o
  -8   5   5        1.48        2.68      1.80 o
  -7   5   5        0.49        4.11      2.21 o
  -6   5   5      101.09       96.64      6.69 o
  -5   5   5       89.93       64.05      3.11 o
  -4   5   5      245.33      259.48      4.65 o
  -3   5   5      217.00      220.48      2.78 o
  -2   5   5       43.59       48.75      1.83 o
  -1   5   5        0.01       -0.13      0.89 o
   0   5   5      101.03       92.71      3.31 o
   1   5   5       58.26       62.69      3.40 o
   2   5   5       48.55       38.97      3.48 o
   3   5   5        0.60        1.26      2.30 o
   4   5   5        0.31       -0.40      2.98 o
   5   5   5       14.79       13.83      2.91 o
   6   5   5        0.64       -0.12      3.36 o
   7   5   5        0.64        0.58      2.78 o
  -8   6   5        1.44        8.35      5.56 o
  -7   6   5       29.60       48.00      7.96 o
  -6   6   5        8.48        8.94      2.04 o
  -5   6   5       28.85       21.30      1.97 o
  -4   6   5        5.33        8.76      1.43 o
  -3   6   5       23.88       22.05      1.39 o
  -2   6   5      145.10      148.71      2.96 o
  -1   6   5      172.98      173.08      4.22 o
   0   6   5      123.39      128.51      3.63 o
   1   6   5       15.02       20.05      2.81 o
   2   6   5      186.23      191.61      6.90 o
   3   6   5        6.92        4.52      2.27 o
   4   6   5        1.33        3.57      2.97 o
   5   6   5       55.39       64.06      4.97 o
   6   6   5        4.68        4.90      3.20 o
   7   6   5        0.60        2.49      2.99 o
  -7   7   5       25.09       27.41      4.46 o
  -6   7   5       10.23       13.02      2.29 o
  -5   7   5       49.91       40.58      4.17 o
  -4   7   5      310.92      333.49      5.59 o
  -3   7   5        0.45        1.52      1.55 o
  -2   7   5       19.37       18.19      1.88 o
  -1   7   5       84.51       94.77      4.23 o
   0   7   5      313.66      362.69      8.42 o
   1   7   5        4.02        4.08      1.70 o
   2   7   5       67.41       56.24      4.03 o
   3   7   5       51.92       55.76      4.77 o
   4   7   5        1.96       -0.87      2.69 o
   5   7   5       43.68       52.23      5.36 o
   6   7   5        0.67        0.84      3.53 o
   7   7   5       24.21       40.58      8.02 o
  -7   8   5       29.75       36.84      8.03 o
  -6   8   5       15.57       21.55      4.31 o
  -5   8   5       16.96       23.46      3.60 o
  -4   8   5        0.63        1.53      1.20 o
  -3   8   5       34.85       40.99      2.74 o
  -2   8   5       89.56       87.28      5.44 o
  -1   8   5       73.31       67.89      5.74 o
   0   8   5      162.34      185.07      7.99 o
   1   8   5       32.32       35.07      3.23 o
   2   8   5        0.02        3.64      2.58 o
   3   8   5       53.10       65.11      6.10 o
   4   8   5        5.29        3.04      2.75 o
   5   8   5       16.51       22.11      7.14 o
   6   8   5       22.62       18.80      5.29 o
  -6   9   5        0.51        0.16      1.61 o
  -5   9   5       16.85       10.41      3.40 o
  -4   9   5       12.37        8.94      2.85 o
  -3   9   5       25.27       24.54      2.47 o
  -2   9   5       12.87       11.62      2.40 o
  -1   9   5        1.46        1.75      2.24 o
   0   9   5       72.91       74.00      4.87 o
   1   9   5       69.01       81.06      6.19 o
   2   9   5       91.01       88.33      4.72 o
   3   9   5       85.98      103.68      6.43 o
   4   9   5        2.14        5.73      4.78 o
   5   9   5        0.03        7.06      3.06 o
   6   9   5        2.02        7.05      5.62 o
  -6  10   5       31.20       39.80     12.87 o
  -5  10   5       19.81       20.31      3.67 o
  -4  10   5        4.56        2.81      2.25 o
  -3  10   5       50.29       53.73      3.52 o
  -2  10   5        1.16        0.35      2.12 o
  -1  10   5       23.68       19.71      2.92 o
   0  10   5        2.33        2.97      1.03 o
   1  10   5      101.69      130.29     20.74 o
   2  10   5       14.75        9.86      3.19 o
   3  10   5        0.13        4.19      2.73 o
   4  10   5       31.60       48.90      5.60 o
   5  10   5       13.82       15.68      8.69 o
  -5  11   5        9.65        5.17      2.18 o
  -4  11   5        2.41        1.65      1.96 o
  -3  11   5        3.64        7.27      1.98 o
  -2  11   5        5.30        3.74      2.94 o
  -1  11   5        7.95        4.00      2.20 o
   0  11   5        5.15        3.98      1.91 o
   1  11   5        3.64        6.15      3.09 o
   2  11   5       14.14       14.71      4.02 o
   3  11   5        3.70       -1.61      2.73 o
   4  11   5      104.00      128.66     14.33 o
  -4  12   5        0.13        0.60      1.86 o
  -3  12   5        6.17        6.46      3.25 o
  -2  12   5       10.83       14.65      5.44 o
  -1  12   5       17.75       19.34      3.75 o
   0  12   5        0.03        1.69      2.13 o
   1  12   5       38.73       52.93     23.50 o
   2  12   5       16.26       23.10      4.31 o
   3  12   5       44.75       71.23      5.89 o
  -2  13   5       11.67        6.94      6.87 o
  -1  13   5        6.71        2.25      2.26 o
   0  13   5        1.31        2.62      1.70 o
   1  13   5        0.10       -3.19      3.19 o
   2  13   5       15.97       19.08      3.85 o
  -8   0   6       10.03       16.03      4.33 o
  -7   0   6       11.03        8.79      2.78 o
  -6   0   6        3.74        1.89      1.19 o
  -5   0   6      228.43      247.52      6.88 o
  -4   0   6        8.03        4.79      1.11 o
  -3   0   6      666.36      637.71      9.26 o
  -2   0   6      734.08      812.77      7.08 o
  -1   0   6      604.61      632.13      6.01 o
   0   0   6      252.48      257.84      3.29 o
   1   0   6      116.89      106.44      2.22 o
   2   0   6       84.26      101.16      3.13 o
   3   0   6     1392.70     1596.04     19.63 o
   4   0   6      128.01      129.18      8.28 o
   5   0   6      122.88      127.45      8.49 o
   6   0   6       14.36        9.98      4.39 o
   7   0   6        3.53       -1.27      3.91 o
   8   0   6        2.45       -1.16      4.02 o
  -8   1   6        4.42        1.04      3.19 o
  -7   1   6        0.02        2.09      1.11 o
  -6   1   6        8.56        9.01      1.25 o
  -5   1   6        6.89        4.78      1.08 o
  -4   1   6      215.11      219.59      3.76 o
  -3   1   6       27.42       27.60      1.44 o
  -2   1   6      447.10      509.77      3.97 o
  -1   1   6        5.51        4.81      0.65 o
   0   1   6      150.02      156.72      2.87 o
   1   1   6      805.46      818.35      7.21 o
   2   1   6      227.14      251.92      8.03 o
   3   1   6       46.14       47.57      3.38 o
   4   1   6      124.29      123.14      5.86 o
   5   1   6       21.31       16.73      6.26 o
   6   1   6        2.34       -0.62      2.86 o
   7   1   6        0.00       -1.04      7.89 o
   8   1   6        9.88        9.04      4.62 o
  -8   2   6       21.93       25.11      4.14 o
  -7   2   6        0.30        1.70      1.10 o
  -6   2   6       33.65       30.45      2.13 o
  -5   2   6       40.28       44.11      2.21 o
  -4   2   6        0.10        0.68      0.76 o
  -3   2   6       54.00       62.03      1.12 o
  -2   2   6      128.01      186.21      2.56 o
  -1   2   6      544.89      556.27      3.99 o
   0   2   6      499.80      520.20      6.34 o
   1   2   6      571.07      631.75     12.64 o
   2   2   6      156.66      186.32      4.35 o
   3   2   6      277.31      320.14      3.41 o
   4   2   6      214.60      214.75      6.78 o
   5   2   6       16.12       13.73      3.70 o
   6   2   6       20.66       19.06      3.48 o
   7   2   6        8.82        2.73      2.76 o
   8   2   6        0.01       -2.16      3.70 o
  -8   3   6        1.57        3.02      1.58 o
  -7   3   6        0.11        1.67      1.24 o
  -6   3   6        3.26        0.99      0.79 o
  -5   3   6      110.21      102.21      2.57 o
  -4   3   6       98.87      110.12      1.94 o
  -3   3   6      895.07      997.83      5.08 o
  -2   3   6      541.00      573.17      6.53 o
  -1   3   6        0.27        0.05      0.49 o
   0   3   6      237.31      239.34      5.34 o
   1   3   6      235.43      255.83      5.73 o
   2   3   6       41.89       39.32      1.87 o
   3   3   6       82.14       86.96      3.67 o
   4   3   6       84.17       73.02      2.01 o
   5   3   6       21.81       21.70      4.47 o
   6   3   6        2.24        2.05      2.98 o
   7   3   6       10.98       10.25      3.24 o
  -8   4   6        0.09        4.09      1.74 o
  -7   4   6       90.91       94.53      6.88 o
  -6   4   6        4.37        0.55      2.15 o
  -5   4   6       35.47       26.19      1.86 o
  -4   4   6       54.22       56.91      2.02 o
  -3   4   6       39.73       42.39      1.55 o
  -2   4   6        5.60        6.72      0.64 o
  -1   4   6      494.53      520.35      5.46 o
   0   4   6       73.28       84.43      2.53 o
   1   4   6        0.98       -1.05      1.83 o
   2   4   6       33.42       39.98      6.20 o
   3   4   6       17.06       17.99      2.01 o
   4   4   6        3.38        1.45      2.38 o
   5   4   6       40.46       36.58      4.54 o
   6   4   6       48.43       48.69      5.26 o
   7   4   6       23.04       23.69      5.84 o
  -8   5   6        2.15        4.59      2.58 o
  -7   5   6        2.34        3.05      1.57 o
  -6   5   6        4.37        4.38      1.20 o
  -5   5   6      168.28      154.84      3.56 o
  -4   5   6       23.06       20.00      1.31 o
  -3   5   6        7.01        3.36      0.81 o
  -2   5   6      206.08      226.46      3.17 o
  -1   5   6       20.93       17.52      1.33 o
   0   5   6        9.71        5.17      1.28 o
   1   5   6       37.20       35.07      3.12 o
   2   5   6      107.88      112.12      6.75 o
   3   5   6       49.55       54.52      4.89 o
   4   5   6       50.19       46.08      4.44 o
   5   5   6       26.87       21.49      4.12 o
   6   5   6        2.41        2.53      2.80 o
   7   5   6        0.18        6.10      4.11 o
  -8   6   6       86.91      108.84      9.86 o
  -7   6   6        0.35        3.13      2.48 o
  -6   6   6        0.38        0.01      1.58 o
  -5   6   6       47.43       42.58      4.52 o
  -4   6   6       67.29       64.51      2.92 o
  -3   6   6       21.63       25.16      1.64 o
  -2   6   6       26.29       30.49      1.86 o
  -1   6   6      218.10      237.36      4.20 o
   0   6   6       81.79       89.76      3.63 o
   1   6   6       31.47       30.50      3.51 o
   2   6   6      121.51      118.74      5.39 o
   3   6   6        1.14        7.02      2.63 o
   4   6   6       45.55       42.72      9.79 o
   5   6   6        0.11       -0.54      2.60 o
   6   6   6       37.64       42.03      4.60 o
   7   6   6        4.40        2.44      2.92 o
  -7   7   6        5.49        4.76      2.28 o
  -6   7   6        2.00        2.89      2.91 o
  -5   7   6        5.44        4.92      1.68 o
  -4   7   6       79.58       76.42      6.90 o
  -3   7   6        1.73        2.88      1.24 o
  -2   7   6        0.27        1.82      0.80 o
  -1   7   6        6.57        5.89      1.50 o
   0   7   6       14.86       11.52      0.84 o
   1   7   6       10.64       10.62      2.49 o
   2   7   6        0.24        2.37      5.04 o
   3   7   6        0.44       -2.81      2.81 o
   4   7   6        0.30        2.55      2.71 o
   5   7   6        0.00       10.11      4.89 o
   6   7   6        1.67        4.88      3.11 o
  -7   8   6        0.41       -1.31      2.11 o
  -6   8   6        2.15        3.59      1.60 o
  -5   8   6       25.48       29.94      4.48 o
  -4   8   6      111.17       98.72      6.99 o
  -3   8   6        4.56        1.94      1.08 o
  -2   8   6        4.57        4.92      1.08 o
  -1   8   6       22.57       22.96      3.90 o
   0   8   6        2.68        3.45      1.39 o
   1   8   6        6.59        8.30      2.09 o
   2   8   6       64.30       54.22      9.12 o
   3   8   6        9.06        8.13      2.89 o
   4   8   6       18.77       18.19      4.16 o
   5   8   6       81.61       90.81      5.70 o
   6   8   6        5.50        5.90      3.20 o
  -6   9   6        0.56        3.72      1.66 o
  -5   9   6        4.91        4.07      1.63 o
  -4   9   6        3.38        2.71      3.72 o
  -3   9   6       19.94       20.47      2.11 o
  -2   9   6        0.10        2.44      1.67 o
  -1   9   6        8.25        4.97      1.24 o
   0   9   6        0.54        1.67      1.09 o
   1   9   6       95.14      108.40      6.80 o
   2   9   6        4.49        0.07      2.05 o
   3   9   6        3.94        3.44      3.35 o
   4   9   6        1.82        0.74      2.70 o
   5   9   6       22.21       25.24      3.88 o
   6   9   6        0.03       -2.97      3.72 o
  -6  10   6        0.22        2.52      1.44 o
  -5  10   6        6.30        3.25      1.53 o
  -4  10   6       22.18       25.23      5.92 o
  -3  10   6       53.66       54.91      6.54 o
  -2  10   6        4.60        5.95      2.04 o
  -1  10   6       13.67       15.16      2.72 o
   0  10   6        9.68       13.15      3.54 o
   1  10   6        0.35        1.65      1.20 o
   2  10   6        5.15        7.56      2.21 o
   3  10   6        0.33       -1.17      2.74 o
   4  10   6       62.63       74.25      6.26 o
   5  10   6        9.85       19.20      4.53 o
  -5  11   6        3.16        3.63      2.13 o
  -4  11   6        0.39       -0.67      1.68 o
  -3  11   6        6.79        7.21      2.71 o
  -2  11   6        5.16        5.59      2.26 o
  -1  11   6       11.72        9.87      2.50 o
   0  11   6        0.24        0.03      1.92 o
   1  11   6       12.58        9.05      2.86 o
   2  11   6        8.13        6.66      3.06 o
   3  11   6        2.21        5.42      3.62 o
   4  11   6        6.92       11.73      3.53 o
  -4  12   6        0.15        0.17      2.71 o
  -3  12   6       25.13       24.44      6.57 o
  -2  12   6       19.68       21.65      5.88 o
  -1  12   6       13.29       12.85      3.64 o
   0  12   6       14.84       15.02      3.79 o
   1  12   6        1.72        2.27      2.21 o
   2  12   6        8.86        3.81      3.67 o
   3  12   6       27.30       39.97      6.29 o
  -2  13   6        0.01        2.93      1.92 o
  -1  13   6        4.07        9.20      4.02 o
   0  13   6        1.30        0.23      2.52 o
   1  13   6        0.21        4.54      2.08 o
   2  13   6        3.04        2.70      2.85 o
  -8   1   7        6.18        6.46      1.50 o
  -7   1   7       16.37       16.88      2.11 o
  -6   1   7        0.29        1.20      1.03 o
  -5   1   7       70.56       70.56      3.39 o
  -4   1   7      145.27      143.96      3.21 o
  -3   1   7      138.73      146.34      2.74 o
  -2   1   7      749.48      860.57      7.67 o
  -1   1   7     2216.99     2551.59     10.78 o
   0   1   7        1.47        1.77      0.85 o
   1   1   7      236.07      245.09      3.52 o
   2   1   7       13.89       15.99      1.94 o
   3   1   7      139.24      164.64      5.83 o
   4   1   7       24.06       17.28      3.86 o
   5   1   7       29.83       27.11      3.77 o
   6   1   7        0.44        1.49      3.10 o
   7   1   7        5.20        8.24      2.90 o
  -8   2   7        1.93       -0.72      1.78 o
  -7   2   7        7.07        5.38      1.71 o
  -6   2   7      288.77      315.06      6.47 o
  -5   2   7        0.04        0.37      0.90 o
  -4   2   7        0.35        0.31      1.19 o
  -3   2   7      107.31      102.47      2.43 o
  -2   2   7     1195.47     1301.96     11.91 o
  -1   2   7        0.82        1.35      0.52 o
   0   2   7      308.00      350.45      3.98 o
   1   2   7        0.01       -0.41      0.90 o
   2   2   7        0.48       -0.18      0.54 o
   3   2   7      140.32      133.21      2.36 o
   4   2   7      134.66      154.18      6.47 o
   5   2   7       43.48       46.59      4.58 o
   6   2   7       14.28       16.67      4.04 o
   7   2   7       10.07        4.74      3.02 o
  -8   3   7       11.10        4.55      2.99 o
  -7   3   7       63.92       59.14      4.43 o
  -6   3   7       64.07       70.76      3.37 o
  -5   3   7       45.72       48.31      2.26 o
  -4   3   7      234.86      241.69      3.83 o
  -3   3   7        0.76        0.35      1.04 o
  -2   3   7      362.13      380.55      5.28 o
  -1   3   7        1.49        0.68      0.47 o
   0   3   7       92.30      109.32      2.88 o
   1   3   7        6.31        7.21      1.65 o
   2   3   7        7.47        6.78      1.13 o
   3   3   7       40.27       44.19      2.72 o
   4   3   7       43.74       40.12      4.82 o
   5   3   7       27.58       31.14      4.23 o
   6   3   7        6.63       10.93      4.52 o
   7   3   7       40.10       44.90      5.37 o
  -8   4   7        1.63        0.61      1.61 o
  -7   4   7       32.98       28.51      3.64 o
  -6   4   7       11.57       13.20      1.61 o
  -5   4   7       40.38       36.19      1.92 o
  -4   4   7       17.47       18.96      1.05 o
  -3   4   7      137.15      141.59      3.24 o
  -2   4   7       49.37       54.74      1.09 o
  -1   4   7        1.97        0.86      0.71 o
   0   4   7      158.32      157.95      3.49 o
   1   4   7      155.61      175.33     10.74 o
   2   4   7       15.51       14.26      4.27 o
   3   4   7        0.02       -0.94      0.94 o
   4   4   7      256.12      259.08      8.05 o
   5   4   7        7.57        8.24      3.22 o
   6   4   7       13.07       10.35      3.19 o
   7   4   7        0.55       -0.46      4.12 o
  -8   5   7       83.20      104.18      8.95 o
  -7   5   7      113.90      115.50      5.46 o
  -6   5   7        1.73        1.87      1.31 o
  -5   5   7       29.66       33.40      3.85 o
  -4   5   7       23.04       20.29      2.88 o
  -3   5   7       81.60      107.82      2.47 o
  -2   5   7        0.85        0.37      1.11 o
  -1   5   7       15.88       15.44      1.10 o
   0   5   7        5.76        3.40      1.26 o
   1   5   7        5.34       10.87      3.99 o
   2   5   7       26.85       30.96      3.33 o
   3   5   7       48.41       45.13      3.88 o
   4   5   7        1.52        2.91      2.64 o
   5   5   7       49.72       47.62      6.39 o
   6   5   7       40.00       47.86      5.37 o
   7   5   7       42.74       55.76      5.93 o
  -7   6   7       72.99       69.67      7.87 o
  -6   6   7       55.61       71.46      8.64 o
  -5   6   7       13.89       14.45      2.38 o
  -4   6   7        8.43        6.27      1.06 o
  -3   6   7       26.19       26.85      1.38 o
  -2   6   7       24.22       23.08      1.67 o
  -1   6   7       94.01       84.98      1.73 o
   0   6   7        0.43        2.02      1.50 o
   1   6   7       10.41       11.25      2.60 o
   2   6   7        8.24        8.19      3.66 o
   3   6   7        0.00        3.22      3.03 o
   4   6   7        0.34       -0.27      2.79 o
   5   6   7       10.86        9.97      3.66 o
   6   6   7       30.10       44.35      5.41 o
   7   6   7        6.85       10.71      5.88 o
  -7   7   7        7.06        4.21      1.81 o
  -6   7   7       19.70       17.93      4.09 o
  -5   7   7        8.62        8.75      2.24 o
  -4   7   7      172.83      182.68      6.98 o
  -3   7   7        6.30        2.51      1.03 o
  -2   7   7       14.53       17.30      1.61 o
  -1   7   7       18.60       16.24      2.29 o
   0   7   7      146.64      146.14      5.15 o
   1   7   7       10.64       10.60      2.35 o
   2   7   7       80.74       67.22      4.75 o
   3   7   7       87.61       67.45      9.76 o
   4   7   7        5.14        3.91      2.93 o
   5   7   7       78.91       81.93      6.11 o
   6   7   7       66.49       81.16      6.29 o
  -7   8   7       48.01       64.33     10.07 o
  -6   8   7       51.46       74.32     11.40 o
  -5   8   7        8.38        5.18      2.00 o
  -4   8   7        2.78        2.56      1.83 o
  -3   8   7        4.95        3.21      1.21 o
  -2   8   7        2.23        2.27      1.09 o
  -1   8   7      144.51      138.94      4.13 o
   0   8   7       10.68        9.63      1.96 o
   1   8   7       83.08       76.95      5.15 o
   2   8   7        8.40       11.27      3.62 o
   3   8   7        2.76        8.97      4.90 o
   4   8   7        0.02        2.17      3.36 o
   5   8   7       27.06       42.95      4.96 o
   6   8   7        0.29        3.30      2.63 o
  -6   9   7        7.67        7.84      2.56 o
  -5   9   7        0.74       -0.53      2.21 o
  -4   9   7        1.75        2.17      1.76 o
  -3   9   7      125.75      151.16     11.06 o
  -2   9   7       46.96       42.27      4.26 o
  -1   9   7       12.31       12.72      2.85 o
   0   9   7        2.95        3.72      1.54 o
   1   9   7       25.03       24.70      3.36 o
   2   9   7       38.02       43.25      4.68 o
   3   9   7       24.71       23.84      4.30 o
   4   9   7        2.54        3.44      2.67 o
   5   9   7        8.91        5.37      3.08 o
  -6  10   7        3.20        6.06      2.09 o
  -5  10   7        0.57       -0.01      1.88 o
  -4  10   7        0.32        1.98      1.48 o
  -3  10   7       17.49       12.05      2.98 o
  -2  10   7       28.13       26.68      3.15 o
  -1  10   7       13.74       13.06      2.61 o
   0  10   7      119.02      120.04      6.01 o
   1  10   7       26.69       27.25      4.63 o
   2  10   7        0.57       -0.50      2.99 o
   3  10   7        0.98        3.08      5.32 o
   4  10   7       11.71        9.36      2.87 o
   5  10   7        1.01        4.28      3.11 o
  -5  11   7       17.11       12.00      3.12 o
  -4  11   7        9.52        3.60      2.41 o
  -3  11   7       14.58        8.55      3.55 o
  -2  11   7       83.44       81.23     14.67 o
  -1  11   7        0.93        1.83      2.34 o
   0  11   7        5.03        2.97      1.10 o
   1  11   7        7.48        6.62      2.25 o
   2  11   7       20.93       24.56      4.36 o
   3  11   7        5.63       11.52      3.23 o
   4  11   7       27.05       36.79      5.19 o
  -3  12   7       17.80       19.52      5.26 o
  -2  12   7       98.59      100.64     19.09 o
  -1  12   7        2.82       -2.63      4.54 o
   0  12   7       10.39        7.01      3.31 o
   1  12   7        0.20       -1.99      2.60 o
   2  12   7        2.93        2.88      3.22 o
   3  12   7        8.06        4.32      3.12 o
  -1  13   7       49.35       73.61      8.81 o
   0  13   7        2.03        2.02      3.26 o
   1  13   7        1.93        0.53      2.19 o
  -8   0   8       26.18       21.43      4.91 o
  -7   0   8       14.28        9.52      3.22 o
  -6   0   8      167.99      166.80      6.96 o
  -5   0   8     1034.66     1087.30     19.41 o
  -4   0   8       53.69       50.16      2.35 o
  -3   0   8       20.37       28.57      1.44 o
  -2   0   8       12.37       13.20      1.23 o
  -1   0   8      639.99      757.46     11.44 o
   0   0   8      233.68      242.21      5.32 o
   1   0   8      273.04      264.12      6.28 o
   2   0   8      154.05      159.87      3.35 o
   3   0   8       60.66       54.16      5.65 o
   4   0   8       68.19       66.95      6.18 o
   5   0   8        3.34       -1.17      4.30 o
   6   0   8       35.89       30.47      6.72 o
   7   0   8        1.83       -0.70      3.94 o
  -8   1   8        6.56        5.05      1.49 o
  -7   1   8        4.97        5.38      1.57 o
  -6   1   8       55.26       57.37      2.71 o
  -5   1   8      157.19      143.47      4.04 o
  -4   1   8      167.49      147.95      5.47 o
  -3   1   8      360.03      376.83      3.52 o
  -2   1   8       42.34       38.17      1.11 o
  -1   1   8        5.54        8.63      1.23 o
   0   1   8        8.18       11.63      1.66 o
   1   1   8      328.26      331.25      8.19 o
   2   1   8      176.73      186.02      3.68 o
   3   1   8       10.17       12.12      6.50 o
   4   1   8       14.71       20.57      3.60 o
   5   1   8        9.14       15.53      4.29 o
   6   1   8        2.93        6.63      3.73 o
   7   1   8        2.42        3.39      2.16 o
  -8   2   8        1.85        2.82      1.29 o
  -7   2   8        1.90        2.05      1.23 o
  -6   2   8      187.85      204.16      5.90 o
  -5   2   8      264.30      270.29      3.57 o
  -4   2   8       92.90       81.34      2.04 o
  -3   2   8       75.05       65.73      2.48 o
  -2   2   8        8.52        7.12      1.11 o
  -1   2   8        2.14        3.28      0.55 o
   0   2   8      465.78      545.17      7.45 o
   1   2   8        4.66        3.12      0.75 o
   2   2   8        0.80        0.73      0.78 o
   3   2   8       33.86       32.67      3.90 o
   4   2   8        2.14        1.97      2.59 o
   5   2   8       28.39       26.28      4.51 o
   6   2   8       24.31       26.01     10.60 o
   7   2   8        0.02       -1.97      3.07 o
  -8   3   8        0.02        3.08      1.58 o
  -7   3   8       57.13       64.12      4.22 o
  -6   3   8      279.90      285.42      6.33 o
  -5   3   8        0.19       -0.06      1.35 o
  -4   3   8       37.95       40.82      3.85 o
  -3   3   8        0.07        1.65      0.77 o
  -2   3   8       33.20       25.83      2.14 o
  -1   3   8        7.59        5.86      0.78 o
   0   3   8      344.05      389.85      6.28 o
   1   3   8       10.35       14.33      1.77 o
   2   3   8       58.17       46.97      3.09 o
   3   3   8      112.46      107.84      3.54 o
   4   3   8        1.92        5.64      3.35 o
   5   3   8        4.58        2.01      2.56 o
   6   3   8        5.37        3.53      3.05 o
   7   3   8       22.53       23.13      4.38 o
  -8   4   8        4.23        2.07      1.10 o
  -7   4   8       42.65       32.70      4.21 o
  -6   4   8      107.57      111.97      4.42 o
  -5   4   8        4.34        1.95      0.94 o
  -4   4   8       10.73        8.79      1.64 o
  -3   4   8        6.03        3.35      1.26 o
  -2   4   8       88.07       92.51      2.44 o
  -1   4   8        3.52        1.99      0.55 o
   0   4   8       14.33        9.98      1.46 o
   1   4   8      293.19      343.64      6.89 o
   2   4   8       55.71       63.81      4.55 o
   3   4   8        2.86        2.97      1.29 o
   4   4   8        2.21        1.69      2.72 o
   5   4   8      160.97      177.99      7.03 o
   6   4   8        0.05        1.22      2.71 o
   7   4   8       52.75       67.88     11.40 o
  -8   5   8       13.84       19.93      5.51 o
  -7   5   8      150.96      165.46     11.22 o
  -6   5   8       35.84       47.46      5.73 o
  -5   5   8        7.74        7.05      1.71 o
  -4   5   8       42.99       45.20      3.99 o
  -3   5   8        7.26        9.26      1.49 o
  -2   5   8       39.46       38.06      1.60 o
  -1   5   8        0.02        1.52      0.85 o
   0   5   8       10.64        7.49      1.58 o
   1   5   8      283.25      306.37      5.74 o
   2   5   8        3.31        4.81      1.59 o
   3   5   8        1.88        3.84      2.21 o
   4   5   8        0.63        2.64      2.68 o
   5   5   8       11.29       12.29      7.16 o
   6   5   8        8.39       24.00     16.76 o
   7   5   8       14.42       18.95      5.01 o
  -7   6   8       78.06       77.60      6.94 o
  -6   6   8        4.87        2.43      1.80 o
  -5   6   8        4.13        5.02      1.40 o
  -4   6   8        0.13        0.40      1.11 o
  -3   6   8      117.78      131.48      5.04 o
  -2   6   8        3.24        2.42      0.55 o
  -1   6   8        0.66        1.03      0.70 o
   0   6   8      163.29      170.05      5.09 o
   1   6   8       82.41       77.38      4.23 o
   2   6   8      108.13       91.17      3.94 o
   3   6   8        5.61        4.05      1.94 o
   4   6   8        0.73        1.71      2.72 o
   5   6   8        2.25        1.36      3.05 o
   6   6   8      143.84      185.45      8.22 o
  -7   7   8        0.08        2.93      1.60 o
  -6   7   8        0.03        3.25      1.72 o
  -5   7   8       15.52       15.39      2.35 o
  -4   7   8        0.00        3.02      2.02 o
  -3   7   8       30.23       29.47      3.03 o
  -2   7   8       10.22       13.73      1.54 o
  -1   7   8       78.04       77.28      4.20 o
   0   7   8        3.02        3.19      1.40 o
   1   7   8        5.52        2.77      2.55 o
   2   7   8       11.84       22.96      3.58 o
   3   7   8        0.29        4.14      2.62 o
   4   7   8        0.79        2.89      3.07 o
   5   7   8        0.04        2.06      2.92 o
   6   7   8        5.15        7.90      3.31 o
  -7   8   8      108.40      147.13     25.99 o
  -6   8   8        1.60        1.13      1.50 o
  -5   8   8       21.21       16.44      3.33 o
  -4   8   8        4.73        1.42      2.51 o
  -3   8   8        0.13        1.24      1.86 o
  -2   8   8       12.39       12.11      2.42 o
  -1   8   8       20.79       19.10      2.64 o
   0   8   8        1.35        1.45      1.27 o
   1   8   8      134.19      124.64      5.31 o
   2   8   8       77.74       74.88      4.75 o
   3   8   8        0.69        1.01      2.74 o
   4   8   8       11.11       12.40      3.50 o
   5   8   8       11.86       16.41      4.48 o
   6   8   8       15.57       16.17      6.53 o
  -6   9   8        8.96       12.51      2.63 o
  -5   9   8        0.04        1.48      2.05 o
  -4   9   8        8.12        6.70      2.74 o
  -3   9   8       77.32       76.75      7.00 o
  -2   9   8        1.00        2.94      2.20 o
  -1   9   8        0.00        0.09      1.18 o
   0   9   8       55.12       67.50      7.14 o
   1   9   8       25.16       25.34      3.50 o
   2   9   8        7.13        3.51      2.10 o
   3   9   8        0.15        4.66      8.29 o
   4   9   8        0.05       -1.92      2.77 o
   5   9   8        2.94        9.06      3.66 o
  -5  10   8        1.44        2.04      2.63 o
  -4  10   8       11.18        6.10      2.21 o
  -3  10   8        4.51        3.46      2.15 o
  -2  10   8        9.85       12.21      2.86 o
  -1  10   8        0.76        0.65      1.27 o
   0  10   8        8.31        8.34      1.80 o
   1  10   8        6.56        2.79      4.23 o
   2  10   8       16.12       12.01      2.23 o
   3  10   8        7.51        9.45      3.06 o
   4  10   8        0.87        1.52      2.99 o
  -5  11   8        0.32        6.78      4.13 o
  -4  11   8       20.35       21.91      5.00 o
  -3  11   8        8.90        8.96      4.07 o
  -2  11   8       13.58       14.04      4.52 o
  -1  11   8        6.23        5.07      1.95 o
   0  11   8       10.23        4.55      1.84 o
   1  11   8       38.21       46.03      5.09 o
   2  11   8        1.62        1.14      2.56 o
   3  11   8        1.26        1.49      3.84 o
   4  11   8        2.59        4.98      3.82 o
  -3  12   8        0.54       -2.29      7.39 o
  -2  12   8        2.76        6.78      4.67 o
  -1  12   8        0.08        3.17      1.49 o
   0  12   8        8.77        1.44      3.81 o
   1  12   8        5.42        3.21      2.71 o
   2  12   8        4.00        3.96      3.82 o
   0  13   8        3.04        6.41      4.83 o
  -8   1   9        0.32        1.23      1.56 o
  -7   1   9        0.05        1.82      1.43 o
  -6   1   9       49.94       52.98      3.70 o
  -5   1   9     1068.58     1219.62     11.48 o
  -4   1   9      351.53      329.28      5.42 o
  -3   1   9      170.34      171.68      2.52 o
  -2   1   9      411.61      426.05      3.81 o
  -1   1   9       64.25       75.16      1.58 o
   0   1   9      113.23      120.89      3.60 o
   1   1   9       13.72       15.63      1.37 o
   2   1   9        0.48        0.56      1.34 o
   3   1   9       20.78       21.64      2.15 o
   4   1   9       72.83       59.56      5.24 o
   5   1   9       65.58       67.59      6.49 o
   6   1   9        8.80        6.22      3.25 o
   7   1   9        0.52       -1.03      3.23 o
  -8   2   9        3.53        2.35      1.47 o
  -7   2   9        3.63       -0.04      2.00 o
  -6   2   9      115.40      113.89      4.60 o
  -5   2   9        5.10        3.79      1.12 o
  -4   2   9      519.27      523.04      5.55 o
  -3   2   9        0.11        1.18      0.87 o
  -2   2   9      187.14      200.72      3.44 o
  -1   2   9        4.55        6.96      0.86 o
   0   2   9      304.96      345.69      3.89 o
   1   2   9       11.37       14.45      1.56 o
   2   2   9        8.69        9.91      1.71 o
   3   2   9       10.44        9.57      1.43 o
   4   2   9      179.39      157.61      6.69 o
   5   2   9        0.26        4.18      2.76 o
   6   2   9        1.78        8.01      4.67 o
   7   2   9       27.59       35.48      5.56 o
  -8   3   9        7.80        6.98      2.10 o
  -7   3   9        7.87        5.04      1.64 o
  -6   3   9      264.51      293.26      5.83 o
  -5   3   9        0.18        2.25      1.12 o
  -4   3   9      219.19      234.44      4.47 o
  -3   3   9       82.84       72.41      2.57 o
  -2   3   9      110.45      116.97      3.50 o
  -1   3   9        3.95        3.39      0.63 o
   0   3   9      409.87      453.87      4.87 o
   1   3   9      213.06      227.06      5.36 o
   2   3   9      115.63      119.87      3.62 o
   3   3   9        0.47        2.92      1.22 o
   4   3   9       37.55       30.70      3.83 o
   5   3   9        0.01        2.66      7.18 o
   6   3   9        0.00        1.74      2.83 o
   7   3   9        0.27        1.95      3.13 o
  -8   4   9        1.64        3.17      1.57 o
  -7   4   9       25.43       24.60      2.60 o
  -6   4   9       77.70       80.39      4.84 o
  -5   4   9       11.09       12.63      1.75 o
  -4   4   9       69.87       62.36      3.44 o
  -3   4   9      271.63      266.01      5.49 o
  -2   4   9       13.26       10.92      1.71 o
  -1   4   9       97.64      108.56      2.30 o
   0   4   9       44.74       49.25      3.03 o
   1   4   9      134.37      152.47     11.21 o
   2   4   9        0.01        0.90      2.46 o
   3   4   9      128.65      103.17      4.94 o
   4   4   9        3.39        3.69      2.77 o
   5   4   9        3.53        1.76      3.14 o
   6   4   9        0.02       10.30      3.54 o
   7   4   9        3.74        5.51      4.74 o
  -7   5   9       37.19       44.14      3.57 o
  -6   5   9        1.06        3.24      1.52 o
  -5   5   9        2.10        2.66      1.48 o
  -4   5   9        2.99        2.15      1.30 o
  -3   5   9       13.71       11.89      2.75 o
  -2   5   9       14.23       12.91      0.77 o
  -1   5   9        0.21        1.12      0.57 o
   0   5   9      178.99      167.44      4.71 o
   1   5   9      114.45      118.31      4.61 o
   2   5   9        2.94        2.97      1.79 o
   3   5   9       34.53       16.97      2.63 o
   4   5   9        5.54        5.76      4.64 o
   5   5   9        0.02        1.57      3.29 o
   6   5   9        0.06        0.18      3.15 o
  -7   6   9       70.16       72.96      5.96 o
  -6   6   9        0.93        6.64      1.97 o
  -5   6   9        1.95        4.51      1.71 o
  -4   6   9       34.05       30.74      2.70 o
  -3   6   9       16.90       16.06      2.10 o
  -2   6   9        5.33        4.15      1.10 o
  -1   6   9       34.98       32.82      1.99 o
   0   6   9      162.58      164.50      5.00 o
   1   6   9       56.26       58.86      3.27 o
   2   6   9        2.12        5.40      1.80 o
   3   6   9       27.81       18.17      4.06 o
   4   6   9       14.71       11.53      3.53 o
   5   6   9       19.14       20.84      4.04 o
   6   6   9        2.65        6.73      3.29 o
  -7   7   9       11.05        9.82      2.33 o
  -6   7   9        0.00       -0.72      2.81 o
  -5   7   9        5.93        9.59      2.32 o
  -4   7   9       28.31       29.78      3.19 o
  -3   7   9      107.88      125.24      4.94 o
  -2   7   9      295.32      310.48     10.20 o
  -1   7   9       63.10       64.15      3.27 o
   0   7   9        5.66        3.17      1.24 o
   1   7   9       12.59        9.01      1.57 o
   2   7   9      357.34      356.57     11.11 o
   3   7   9        0.51        1.48      2.42 o
   4   7   9       10.68       15.81      3.90 o
   5   7   9        0.85        4.42      2.99 o
   6   7   9        0.08        2.58      3.08 o
  -6   8   9        2.78        3.88      2.20 o
  -5   8   9        2.56        3.63      2.07 o
  -4   8   9        0.96        1.94      1.89 o
  -3   8   9      106.05      120.72      5.38 o
  -2   8   9       61.92       63.89      8.95 o
  -1   8   9       39.83       36.22      2.90 o
   0   8   9      134.10      134.57      6.08 o
   1   8   9        2.61        1.56      1.28 o
   2   8   9       10.62       14.80      5.15 o
   3   8   9        0.95        1.42      1.24 o
   4   8   9        0.48        0.08      2.77 o
   5   8   9        0.95        1.65      2.93 o
  -6   9   9        0.19        1.74      2.50 o
  -5   9   9        1.48        1.30      2.12 o
  -4   9   9       16.78       10.40      2.54 o
  -3   9   9       39.89       40.85      3.58 o
  -2   9   9       49.67       44.95      6.69 o
  -1   9   9       31.12       29.62      3.73 o
   0   9   9       10.54        7.65      1.51 o
   1   9   9        4.82        1.91      1.70 o
   2   9   9        0.49        1.62      1.91 o
   3   9   9       93.30      100.32      7.69 o
   4   9   9        1.24        6.35      4.37 o
   5   9   9        0.07        0.83      3.14 o
  -5  10   9        1.26        0.64      1.85 o
  -4  10   9        5.27        3.56      1.95 o
  -3  10   9      123.37      134.82     12.39 o
  -2  10   9        1.80        4.86      1.77 o
  -1  10   9       27.54       26.46      3.68 o
   0  10   9        0.00        1.47      1.34 o
   1  10   9        0.02        1.64      1.30 o
   2  10   9        0.13        3.22      1.73 o
   3  10   9       26.48       30.73      4.91 o
   4  10   9        2.39        0.12      3.08 o
  -4  11   9       66.12       65.69      8.35 o
  -3  11   9       55.92       41.70      9.81 o
  -2  11   9       12.16        8.08      2.64 o
  -1  11   9        3.46       -0.67      2.05 o
   0  11   9        0.01        1.47      1.52 o
   1  11   9        6.79        1.11      3.68 o
   2  11   9        0.04        2.71      2.76 o
   3  11   9        0.42        0.74      3.19 o
  -3  12   9        1.18        2.47      3.42 o
  -2  12   9       36.12       33.20      6.16 o
  -1  12   9        4.82        6.13      2.71 o
   0  12   9        8.47        6.02      2.60 o
   1  12   9        1.47        1.87      3.14 o
   2  12   9        1.34        8.15      3.93 o
  -8   0  10       33.89       27.71      7.68 o
  -7   0  10       37.98       47.46      8.10 o
  -6   0  10      158.24      188.37      7.83 o
  -5   0  10      293.32      312.39     11.73 o
  -4   0  10      479.96      509.47     10.67 o
  -3   0  10       14.66       18.29      1.59 o
  -2   0  10       51.63       47.75      1.97 o
  -1   0  10       56.18       51.71      2.65 o
   0   0  10        1.32        3.17      1.27 o
   1   0  10      133.16      118.52     10.64 o
   2   0  10       32.87       30.86      2.73 o
   3   0  10       61.21       61.61      6.16 o
   4   0  10        9.34        8.94      4.14 o
   5   0  10      180.64      161.72     10.31 o
   6   0  10        0.11        2.09      4.56 o
   7   0  10        5.60        6.52      5.01 o
  -8   1  10       39.82       42.82      6.28 o
  -7   1  10       23.81       24.49      3.48 o
  -6   1  10        0.12        1.74      1.67 o
  -5   1  10      237.50      253.84      4.79 o
  -4   1  10      610.20      630.53      4.27 o
  -3   1  10       33.34       28.48      1.01 o
  -2   1  10        8.65        8.07      0.81 o
  -1   1  10      253.40      258.12      3.62 o
   0   1  10        2.55        0.76      1.20 o
   1   1  10      152.37      146.23      4.91 o
   2   1  10      224.37      213.17      4.38 o
   3   1  10       57.30       59.50      5.49 o
   4   1  10        0.04        0.12      5.29 o
   5   1  10        3.58        0.54      2.60 o
   6   1  10        2.14        2.75      3.24 o
   7   1  10        6.58        1.43      3.02 o
  -8   2  10        3.86        4.32      1.81 o
  -7   2  10       40.44       38.84      4.85 o
  -6   2  10        6.50        5.92      1.21 o
  -5   2  10       83.82       87.00      4.43 o
  -4   2  10      557.32      604.33      6.61 o
  -3   2  10       54.54       49.88      2.40 o
  -2   2  10        0.39        1.64      0.82 o
  -1   2  10       18.39       15.93      1.31 o
   0   2  10        0.04        1.65      1.32 o
   1   2  10        1.17        1.35      1.18 o
   2   2  10        6.69        2.42      1.77 o
   3   2  10       38.24       36.61      3.64 o
   4   2  10       80.59       63.90      5.27 o
   5   2  10        1.99        2.83      2.87 o
   6   2  10       17.68       18.24      3.43 o
  -8   3  10        0.56        1.87      1.55 o
  -7   3  10        0.01        2.29      1.61 o
  -6   3  10       10.34        9.21      1.77 o
  -5   3  10        3.49        4.74      1.18 o
  -4   3  10      143.69      145.52      4.35 o
  -3   3  10      749.36      778.76     10.34 o
  -2   3  10       51.43       46.93      2.75 o
  -1   3  10       15.55       18.34      1.26 o
   0   3  10      123.96      125.43      3.97 o
   1   3  10       79.37       65.99      3.96 o
   2   3  10       58.63       65.85      3.44 o
   3   3  10       10.24        7.59      3.86 o
   4   3  10       17.89       17.58      3.40 o
   5   3  10        0.08        6.49      3.54 o
   6   3  10       21.48       25.41      4.76 o
  -8   4  10       18.62        8.35      5.86 o
  -7   4  10       14.52       14.11      2.84 o
  -6   4  10       62.62       72.74      3.85 o
  -5   4  10        4.98        3.86      1.46 o
  -4   4  10       24.10       21.66      2.15 o
  -3   4  10     1316.80     1436.17     10.91 o
  -2   4  10        0.01       -0.08      1.45 o
  -1   4  10       33.45       32.12      1.57 o
   0   4  10      186.21      179.52      5.13 o
   1   4  10      144.55      161.37      5.40 o
   2   4  10        8.29        5.47      1.87 o
   3   4  10       16.76        7.66      2.05 o
   4   4  10       21.36       20.90      4.37 o
   5   4  10        0.09        4.45      3.35 o
   6   4  10       42.27       54.31      6.29 o
  -7   5  10        1.07        2.86      2.18 o
  -6   5  10        9.36        9.24      1.88 o
  -5   5  10       18.97       17.04      3.58 o
  -4   5  10        5.57        4.40      1.45 o
  -3   5  10       97.40      106.40      4.42 o
  -2   5  10      107.21      106.83      4.88 o
  -1   5  10      561.26      632.84      8.81 o
   0   5  10        8.98        9.39      1.87 o
   1   5  10       62.77       68.73      3.89 o
   2   5  10        2.16        0.20      1.51 o
   3   5  10       34.75       23.67      3.26 o
   4   5  10       33.57       26.83      8.92 o
   5   5  10        2.07        5.14      3.69 o
   6   5  10        1.33        2.41      3.20 o
  -7   6  10        5.55        3.87      2.83 o
  -6   6  10       26.58       34.57      4.03 o
  -5   6  10        4.11        0.91      1.93 o
  -4   6  10       43.12       31.56      6.16 o
  -3   6  10       11.83        7.91      2.23 o
  -2   6  10      877.21      991.32      7.09 o
  -1   6  10      237.93      253.05      4.42 o
   0   6  10        5.70        4.70      2.08 o
   1   6  10      136.60      126.81      4.98 o
   2   6  10       16.46       14.69      2.66 o
   3   6  10      113.62      112.84      6.29 o
   4   6  10        0.06        0.91      2.78 o
   5   6  10       24.70       42.82      5.13 o
   6   6  10        2.76        3.57      3.25 o
  -7   7  10        1.21       -0.12      2.58 o
  -6   7  10        0.01        4.44      1.99 o
  -5   7  10        1.33        1.58      1.42 o
  -4   7  10       16.56       15.35      4.36 o
  -3   7  10        4.02        4.68      2.26 o
  -2   7  10       35.57       33.68      4.65 o
  -1   7  10        6.12        6.29      2.57 o
   0   7  10       79.87       88.94      4.70 o
   1   7  10        1.19       -0.88      1.58 o
   2   7  10        6.49        7.79      2.54 o
   3   7  10        2.05        0.46      2.52 o
   4   7  10        0.23        6.29      3.03 o
   5   7  10        9.55        4.12      6.03 o
  -6   8  10       19.75       12.77      2.90 o
  -5   8  10        4.95        6.25      2.14 o
  -4   8  10        2.90        3.65      2.35 o
  -3   8  10       39.59       41.21      3.40 o
  -2   8  10      291.15      323.75     12.09 o
  -1   8  10       74.88       76.50     11.81 o
   0   8  10       10.60        7.65      1.48 o
   1   8  10       22.48       24.01      2.73 o
   2   8  10       16.63       12.11      2.06 o
   3   8  10       51.44       55.51      5.19 o
   4   8  10        0.06        2.69      2.85 o
   5   8  10        0.37        1.94      3.11 o
  -6   9  10        8.07        7.81      4.30 o
  -5   9  10       37.22       40.82      5.71 o
  -4   9  10        2.38        2.94      1.79 o
  -3   9  10       91.52       95.32      6.62 o
  -2   9  10       25.45       23.71      3.65 o
  -1   9  10       41.13       47.72      7.00 o
   0   9  10        2.26        2.21      1.45 o
   1   9  10        9.84       11.05      2.18 o
   2   9  10       19.06       16.99      2.71 o
   3   9  10       27.69       25.26      3.63 o
   4   9  10        4.92        7.73      3.69 o
  -5  10  10        3.48        3.52      1.93 o
  -4  10  10        0.07        0.75      1.71 o
  -3  10  10      139.22      129.61     22.59 o
  -2  10  10        3.66        3.11      1.63 o
  -1  10  10        0.79       -0.12      1.98 o
   0  10  10       18.27       17.16      2.89 o
   1  10  10       36.05       33.63      3.59 o
   2  10  10       13.03        8.12      2.32 o
   3  10  10        7.35        4.63      2.27 o
   4  10  10       39.15       34.06      7.02 o
  -4  11  10       41.70       37.97     17.92 o
  -3  11  10       33.72       31.45      5.97 o
  -2  11  10        0.00        2.63      2.19 o
  -1  11  10        0.00        0.93      1.70 o
   0  11  10        5.57        4.13      1.83 o
   1  11  10       12.99       12.13      3.26 o
   2  11  10        0.26        1.71      1.88 o
   3  11  10        0.63        5.63      4.08 o
  -2  12  10        0.40        5.77      2.86 o
  -1  12  10        0.15        1.19      3.69 o
   0  12  10        4.79        5.63      2.14 o
   1  12  10        0.12        4.22      2.13 o
  -8   1  11       39.23       34.70      4.70 o
  -7   1  11        2.05        3.66      1.35 o
  -6   1  11       40.26       38.48      5.18 o
  -5   1  11       15.92       23.02      3.39 o
  -4   1  11      163.35      168.29      3.25 o
  -3   1  11       34.03       33.31      1.11 o
  -2   1  11      118.55      115.44      2.09 o
  -1   1  11        6.69        3.32      0.84 o
   0   1  11       67.64       61.14      2.54 o
   1   1  11      205.52      208.02      4.71 o
   2   1  11       17.90       16.52      1.62 o
   3   1  11        0.85        3.46      2.58 o
   4   1  11       21.56       25.11      4.53 o
   5   1  11       30.63       18.71      4.77 o
   6   1  11       27.44       26.12      4.86 o
  -8   2  11        1.38        2.03      1.67 o
  -7   2  11        2.30        1.12      1.72 o
  -6   2  11        2.64        2.13      2.04 o
  -5   2  11       87.15       77.08      5.29 o
  -4   2  11        9.59       10.28      1.54 o
  -3   2  11       32.53       38.45      2.60 o
  -2   2  11       23.65       20.89      1.27 o
  -1   2  11       65.70       60.77      2.20 o
   0   2  11      271.81      278.06      6.81 o
   1   2  11        7.65        5.18      1.51 o
   2   2  11       25.43       26.53      2.01 o
   3   2  11       40.85       30.86      3.76 o
   4   2  11       24.05       14.45      3.33 o
   5   2  11        0.18       -3.31      3.61 o
   6   2  11       18.49       18.41      5.81 o
  -8   3  11        1.64        0.55      1.33 o
  -7   3  11       76.36       92.21     12.43 o
  -6   3  11        0.01        3.39      1.33 o
  -5   3  11        8.54        9.55      1.45 o
  -4   3  11        9.47        8.11      1.27 o
  -3   3  11      182.27      169.01      4.14 o
  -2   3  11       14.56       12.91      1.42 o
  -1   3  11      187.57      195.70      3.42 o
   0   3  11      629.23      627.74     10.82 o
   1   3  11        6.65        4.51      1.35 o
   2   3  11        0.50        2.78      2.31 o
   3   3  11        0.63        2.97      3.72 o
   4   3  11       24.71       15.63      3.54 o
   5   3  11        1.88        4.67      5.81 o
   6   3  11       29.87       29.93      5.01 o
  -7   4  11        0.04        2.88      1.79 o
  -6   4  11        8.97        9.23      1.62 o
  -5   4  11        2.35        2.16      1.29 o
  -4   4  11       23.76       27.82      2.47 o
  -3   4  11      277.98      327.43      4.81 o
  -2   4  11        0.80        3.60      1.05 o
  -1   4  11      190.78      208.78      2.73 o
   0   4  11      351.35      351.39      5.10 o
   1   4  11       42.22       44.63      2.83 o
   2   4  11        8.97        4.82      1.79 o
   3   4  11        0.80        3.86      2.86 o
   4   4  11        3.00        8.64      2.99 o
   5   4  11       20.42       21.61      4.41 o
   6   4  11        2.86        1.26      3.21 o
  -7   5  11        2.06        2.98      2.90 o
  -6   5  11       22.56       40.89      6.04 o
  -5   5  11       10.60        9.65      1.98 o
  -4   5  11        0.21        0.48      1.70 o
  -3   5  11      104.23      103.76      4.72 o
  -2   5  11      345.73      375.35      7.17 o
  -1   5  11      657.32      724.77     11.68 o
   0   5  11      219.33      249.36      4.49 o
   1   5  11        6.87        4.09      1.64 o
   2   5  11        0.00        1.04      1.40 o
   3   5  11       30.58       31.35      6.07 o
   4   5  11        0.38        2.29      3.45 o
   5   5  11        0.53        1.37      2.93 o
   6   5  11       11.59       16.83      4.98 o
  -7   6  11        8.33       11.86      3.25 o
  -6   6  11        0.72        0.97      1.84 o
  -5   6  11       21.82       20.01      2.83 o
  -4   6  11        2.20        1.58      2.20 o
  -3   6  11       86.36       89.35      5.56 o
  -2   6  11      217.21      230.43      8.38 o
  -1   6  11      280.19      309.98      6.73 o
   0   6  11        0.17        0.43      1.44 o
   1   6  11        6.02        3.06      1.68 o
   2   6  11       29.66       28.31      4.42 o
   3   6  11        1.40        1.95      2.50 o
   4   6  11        7.91        2.73      2.89 o
   5   6  11        0.00        1.90      3.11 o
  -6   7  11        1.77        2.22      1.56 o
  -5   7  11       10.66       13.05      2.60 o
  -4   7  11        6.59        8.12      2.41 o
  -3   7  11        2.66        2.07      1.50 o
  -2   7  11      417.40      463.27     11.84 o
  -1   7  11      226.86      261.13      9.05 o
   0   7  11       41.95       44.91      3.35 o
   1   7  11        1.56        2.84      1.44 o
   2   7  11       64.21       68.66      6.62 o
   3   7  11        0.06       -0.82      3.21 o
   4   7  11        0.06        1.84      2.81 o
   5   7  11        0.97        2.30      3.72 o
  -6   8  11        0.62        0.64      2.06 o
  -5   8  11        5.01        6.99      4.42 o
  -4   8  11        5.96        3.63      1.94 o
  -3   8  11        1.25        2.91      1.51 o
  -2   8  11       33.38       34.86      4.20 o
  -1   8  11      138.12      166.12     10.84 o
   0   8  11        0.42        0.74      1.37 o
   1   8  11       31.93       39.74      4.13 o
   2   8  11        5.01        2.64      1.71 o
   3   8  11        1.04        0.15      2.66 o
   4   8  11        5.22        2.92      5.30 o
   5   8  11       20.65       23.22      6.92 o
  -5   9  11        1.96        4.41      4.59 o
  -4   9  11        9.58        8.43      3.13 o
  -3   9  11        1.78       -0.36      2.34 o
  -2   9  11      115.38      128.80     10.55 o
  -1   9  11      174.27      203.47      7.70 o
   0   9  11        0.03        2.97      1.76 o
   1   9  11        0.34        2.61      1.64 o
   2   9  11        1.44        1.31      1.19 o
   3   9  11       35.76       33.17      4.96 o
   4   9  11        0.13        0.45      3.26 o
  -5  10  11        0.47        0.31      1.24 o
  -4  10  11        0.52        1.74      3.03 o
  -3  10  11       45.99       52.55      5.70 o
  -2  10  11        1.31        3.48      1.55 o
  -1  10  11        5.85        3.42      1.81 o
   0  10  11       68.50       76.07      8.47 o
   1  10  11        9.60        8.33      2.73 o
   2  10  11        8.52        6.59      1.12 o
   3  10  11       22.48       27.91      5.80 o
  -3  11  11       18.94       11.30      4.13 o
  -2  11  11        0.88        1.36      2.63 o
  -1  11  11        9.59       10.43      2.44 o
   0  11  11       67.27       72.98     14.13 o
   1  11  11        2.47        3.63      1.82 o
   2  11  11        0.36       -0.94      2.74 o
  -1  12  11        5.97        6.01      3.37 o
   0  12  11        6.61        6.67      4.97 o
  -8   0  12      176.37      210.90     37.45 o
  -7   0  12       20.71       16.38      4.63 o
  -6   0  12       12.53        9.59      3.71 o
  -5   0  12        1.62        5.85      2.57 o
  -4   0  12       25.46       18.78      2.87 o
  -3   0  12        3.73        4.19      1.25 o
  -2   0  12       10.56        8.46      1.27 o
  -1   0  12      134.46      114.66      4.25 o
   0   0  12        1.37        2.35      1.65 o
   1   0  12      942.58     1059.12     11.56 o
   2   0  12      333.07      360.12      7.36 o
   3   0  12        5.20       11.54      6.11 o
   4   0  12       71.95       67.62      7.12 o
   5   0  12       98.98      104.74      8.90 o
   6   0  12       10.67        4.66      4.92 o
  -8   1  12       28.42       28.89      3.87 o
  -7   1  12        0.15       -0.41      1.95 o
  -6   1  12       14.67       15.73      3.12 o
  -5   1  12       83.39       82.98      8.85 o
  -4   1  12      120.24      127.26      3.44 o
  -3   1  12        0.43        0.67      0.92 o
  -2   1  12      111.25      111.33      2.92 o
  -1   1  12        0.20        2.05      0.91 o
   0   1  12       72.84       64.13      2.74 o
   1   1  12      519.33      543.54      6.59 o
   2   1  12      341.04      361.98      5.13 o
   3   1  12       33.79       30.83      4.61 o
   4   1  12        0.12        9.01      3.25 o
   5   1  12       31.51       31.80      5.21 o
   6   1  12        0.44       -1.87      4.48 o
  -7   2  12       23.80       31.59      3.94 o
  -6   2  12        7.45        8.19      2.27 o
  -5   2  12       22.20       18.40      2.67 o
  -4   2  12        5.97        4.52      1.20 o
  -3   2  12       15.44       15.64      1.70 o
  -2   2  12       38.86       29.61      1.47 o
  -1   2  12        1.55        2.11      1.19 o
   0   2  12      181.99      186.37      4.96 o
   1   2  12      302.77      330.71      5.50 o
   2   2  12      282.65      277.39      6.25 o
   3   2  12       69.42       60.19      7.71 o
   4   2  12        3.13        2.38      2.64 o
   5   2  12        1.63        4.30      3.07 o
   6   2  12       51.30       52.05      7.28 o
  -7   3  12       75.36       90.68      9.15 o
  -6   3  12        0.24        3.72      3.06 o
  -5   3  12        0.39        0.39      1.66 o
  -4   3  12       16.52       17.17      1.78 o
  -3   3  12       69.42       64.80      2.80 o
  -2   3  12       19.37       21.16      2.17 o
  -1   3  12       50.36       50.97      1.68 o
   0   3  12      569.88      621.55      6.88 o
   1   3  12       38.31       32.79      4.01 o
   2   3  12        1.82        2.49      1.39 o
   3   3  12       29.82       37.45      8.98 o
   4   3  12        2.76        0.32      2.82 o
   5   3  12       23.65       24.66      6.05 o
   6   3  12        9.49        7.37      4.78 o
  -7   4  12        3.09        6.48      2.54 o
  -6   4  12        0.36        0.86      3.45 o
  -5   4  12        7.37        4.23      1.65 o
  -4   4  12      407.21      434.41      5.90 o
  -3   4  12       90.46       96.60      3.54 o
  -2   4  12       22.45       22.14      3.16 o
  -1   4  12        4.81        4.68      1.24 o
   0   4  12      395.44      464.55     15.97 o
   1   4  12       11.16       13.04      2.66 o
   2   4  12       14.69       12.06      2.28 o
   3   4  12      200.21      194.64     19.58 o
   4   4  12       19.88       19.91      3.83 o
   5   4  12       23.16       16.77      3.38 o
   6   4  12        0.69        2.36      3.23 o
  -7   5  12       20.80       30.30      6.53 o
  -6   5  12       64.39       81.93      8.05 o
  -5   5  12       20.42       20.76      2.36 o
  -4   5  12        4.78        5.58      1.46 o
  -3   5  12        9.64       11.20      1.53 o
  -2   5  12      336.09      347.96      8.73 o
  -1   5  12      142.16      147.86      3.49 o
   0   5  12       11.72        7.27      1.97 o
   1   5  12        0.58        2.91      1.55 o
   2   5  12        4.03        3.02      1.55 o
   3   5  12       20.21       18.62      5.89 o
   4   5  12       17.48       22.12      5.44 o
   5   5  12       21.86       18.54      6.80 o
  -7   6  12        0.00        3.65      2.80 o
  -6   6  12       40.09       49.27      7.08 o
  -5   6  12       30.26       27.65      4.11 o
  -4   6  12        3.46        2.56      2.03 o
  -3   6  12      161.62      164.51      7.67 o
  -2   6  12      260.73      294.45      8.30 o
  -1   6  12      273.00      287.72      6.82 o
   0   6  12       39.81       44.43      3.07 o
   1   6  12        1.02        0.90      1.10 o
   2   6  12        2.92        3.13      1.40 o
   3   6  12       11.17        6.75      2.94 o
   4   6  12       13.56       16.44      3.42 o
   5   6  12        1.15        3.39      3.32 o
  -6   7  12        1.43        0.00      1.42 o
  -5   7  12        1.89        0.06      1.78 o
  -4   7  12        1.22        3.10      2.20 o
  -3   7  12        7.29        3.57      1.79 o
  -2   7  12        6.95        6.62      2.35 o
  -1   7  12       44.02       52.74      6.15 o
   0   7  12        0.12        0.68      1.74 o
   1   7  12       26.03       31.48      3.24 o
   2   7  12        0.33        1.22      1.55 o
   3   7  12        0.57        4.32      2.72 o
   4   7  12        0.18        1.16      7.76 o
   5   7  12        2.36        0.75      4.20 o
  -6   8  12       35.00       36.84      5.69 o
  -5   8  12       15.95       14.34      3.22 o
  -4   8  12        0.57        2.68      1.87 o
  -3   8  12        1.38        3.02      2.06 o
  -2   8  12       76.61       83.37      6.81 o
  -1   8  12      364.80      422.20     14.84 o
   0   8  12        0.11        2.27      1.66 o
   1   8  12        3.88        5.89      1.82 o
   2   8  12        2.25        0.68      1.16 o
   3   8  12        1.67       -1.24      2.66 o
   4   8  12        8.66       13.13      3.38 o
  -5   9  12        1.70        2.53      1.80 o
  -4   9  12       21.93       23.93      4.11 o
  -3   9  12        1.72        3.22      1.61 o
  -2   9  12       46.98       47.38      6.29 o
  -1   9  12       90.73       91.13     13.56 o
   0   9  12       71.13       66.33      7.17 o
   1   9  12       17.38       18.52      3.64 o
   2   9  12       12.28       15.07      2.13 o
   3   9  12       34.19       37.54      4.31 o
   4   9  12        3.56        5.38      4.55 o
  -4  10  12       36.16       33.17      6.74 o
  -3  10  12       14.27       20.05      2.94 o
  -2  10  12        6.48        3.78      1.49 o
  -1  10  12       19.01       19.61      3.66 o
   0  10  12      175.21      209.86      7.83 o
   1  10  12        0.38        1.36      1.67 o
   2  10  12       11.80       11.60      3.21 o
   3  10  12       66.12       84.50     22.68 o
  -3  11  12        3.81        2.01      2.85 o
  -2  11  12        0.24       -0.77      2.45 o
  -1  11  12        3.05        3.02      1.73 o
   0  11  12       57.45       60.21      6.60 o
   1  11  12       12.85        8.48      2.46 o
  -7   1  13        2.93        3.00      1.37 o
  -6   1  13       30.88       31.90      4.32 o
  -5   1  13       12.03       11.92      1.98 o
  -4   1  13        6.71        8.64      1.76 o
  -3   1  13        6.99        3.37      0.99 o
  -2   1  13       17.11       11.32      1.17 o
  -1   1  13        1.88        1.71      0.97 o
   0   1  13        0.11        2.30      2.47 o
   1   1  13      584.03      633.13      7.64 o
   2   1  13      884.40      977.23     10.81 o
   3   1  13       15.19        9.74      3.63 o
   4   1  13        4.32        4.48      3.48 o
   5   1  13        2.69        4.29      3.23 o
   6   1  13        4.07        5.29      4.01 o
  -7   2  13      103.49      116.51      7.59 o
  -6   2  13        0.23        3.95      1.52 o
  -5   2  13        6.52        6.98      1.83 o
  -4   2  13        0.08        0.47      1.36 o
  -3   2  13      164.11      138.59      4.20 o
  -2   2  13       19.65       23.15      2.12 o
  -1   2  13        8.16        7.98      1.00 o
   0   2  13        8.99        4.18      1.72 o
   1   2  13      158.40      157.28      4.27 o
   2   2  13       85.66       80.66      3.47 o
   3   2  13       87.61      100.62     11.20 o
   4   2  13        1.79        1.27      3.30 o
   5   2  13        1.76        1.51      3.11 o
   6   2  13        0.75        4.58      4.74 o
  -7   3  13        2.17        2.16      1.86 o
  -6   3  13        2.08        4.08      1.48 o
  -5   3  13        5.30        7.40      1.71 o
  -4   3  13       66.50       54.85      2.82 o
  -3   3  13        0.34        1.16      1.18 o
  -2   3  13        6.57        5.12      1.50 o
  -1   3  13      278.33      274.35      4.84 o
   0   3  13       17.16       10.74      1.71 o
   1   3  13      110.86      115.57      4.00 o
   2   3  13       49.82       52.83      4.35 o
   3   3  13      137.58      127.13      5.85 o
   4   3  13        2.94        5.94      4.10 o
   5   3  13        0.04        4.24      3.22 o
  -7   4  13        3.89        3.19      2.20 o
  -6   4  13       31.89       36.56      3.68 o
  -5   4  13       10.14        8.99      1.93 o
  -4   4  13       31.80       30.21      2.70 o
  -3   4  13        2.50        3.28      1.46 o
  -2   4  13       12.95        9.55      1.44 o
  -1   4  13       53.77       55.54      2.68 o
   0   4  13      145.05      140.40      4.66 o
   1   4  13        0.32        1.34      1.33 o
   2   4  13       62.40       53.15      3.88 o
   3   4  13      174.08      177.97      6.79 o
   4   4  13       13.29        8.89      3.83 o
   5   4  13        0.09        3.02      3.14 o
  -7   5  13        1.39        1.13      2.06 o
  -6   5  13       69.49       87.90      6.15 o
  -5   5  13       13.12       10.94      2.71 o
  -4   5  13       53.44       53.62      3.57 o
  -3   5  13       15.09       11.11      2.40 o
  -2   5  13        2.49        0.67      1.58 o
  -1   5  13        0.39        1.21      1.34 o
   0   5  13        8.88        6.16      2.51 o
   1   5  13        0.03        0.90      1.56 o
   2   5  13        3.99        1.70      1.63 o
   3   5  13        8.37       10.79      3.38 o
   4   5  13       24.10       25.76      4.99 o
   5   5  13       16.85       18.89      8.52 o
  -6   6  13        2.88       10.54      4.10 o
  -5   6  13       11.22        8.47      2.97 o
  -4   6  13        0.79        3.59      2.01 o
  -3   6  13       79.02       90.16     11.03 o
  -2   6  13       52.07       52.94      7.96 o
  -1   6  13       26.34       30.09      3.52 o
   0   6  13       38.14       39.22      2.90 o
   1   6  13        0.01        1.12      1.25 o
   2   6  13        4.18        3.00      1.26 o
   3   6  13       15.53       16.69      7.36 o
   4   6  13       41.68       37.77      5.18 o
   5   6  13       34.20       42.71      9.06 o
  -6   7  13        5.50        7.61      3.62 o
  -5   7  13      286.96      357.64     12.90 o
  -4   7  13        0.37        2.94      1.66 o
  -3   7  13        9.54        5.16      2.44 o
  -2   7  13       16.21       14.40      3.21 o
  -1   7  13       65.65       76.57      6.35 o
   0   7  13       19.12       23.21      3.54 o
   1   7  13        9.73        6.93      2.36 o
   2   7  13        6.58       10.63      4.45 o
   3   7  13        7.94       13.36      4.02 o
   4   7  13       38.68       42.72      8.71 o
  -5   8  13        2.78        2.82      2.43 o
  -4   8  13        6.74        8.29      2.17 o
  -3   8  13       10.76       12.64      2.23 o
  -2   8  13       39.76       35.94      3.64 o
  -1   8  13       32.84       31.69      4.90 o
   0   8  13        2.03        0.73      2.15 o
   1   8  13       25.74       20.47      3.70 o
   2   8  13        4.69        8.69      2.73 o
   3   8  13        0.27        6.00      3.05 o
   4   8  13       65.01       94.37      9.45 o
  -5   9  13        0.00        3.30      2.21 o
  -4   9  13       18.06       18.08      5.04 o
  -3   9  13        1.01        6.11      1.52 o
  -2   9  13        0.07        3.80      3.45 o
  -1   9  13       19.13       18.70      4.93 o
   0   9  13        3.22        4.75      3.05 o
   1   9  13       19.90       25.13      5.79 o
   2   9  13        2.78        1.43      2.55 o
   3   9  13       17.28       23.68      7.83 o
  -4  10  13       17.59       20.70      4.71 o
  -3  10  13        0.47        0.95      2.45 o
  -2  10  13        6.21        5.95      2.04 o
  -1  10  13        0.32        0.18      1.43 o
   0  10  13       69.46       64.99      7.09 o
   1  10  13        0.29       -1.11      2.08 o
   2  10  13        3.56        2.51      2.10 o
  -2  11  13        1.23        1.17      1.34 o
  -1  11  13       19.63       16.74      3.13 o
   0  11  13       49.50       29.51     12.80 o
  -7   0  14        2.10        4.04      1.63 o
  -6   0  14        5.40        4.04      1.92 o
  -5   0  14       54.22       65.71      6.29 o
  -4   0  14        9.26        6.04      2.23 o
  -3   0  14       96.77       69.32      7.35 o
  -2   0  14      620.18      540.10      9.16 o
  -1   0  14       27.87       21.80      2.82 o
   0   0  14      110.96      109.45      4.46 o
   1   0  14       35.77       33.88      3.89 o
   2   0  14      193.48      206.30     10.14 o
   3   0  14        0.00       -1.30      3.77 o
   4   0  14        1.80        5.53      4.01 o
   5   0  14        0.53        1.45      4.34 o
  -7   1  14       17.48       19.24      3.44 o
  -6   1  14        3.56        4.72      1.53 o
  -5   1  14        9.80       11.38      2.52 o
  -4   1  14       31.57       30.21      2.94 o
  -3   1  14        1.90       -0.29      1.13 o
  -2   1  14       12.63       13.28      1.34 o
  -1   1  14       10.59       10.10      1.65 o
   0   1  14       61.53       58.18      2.89 o
   1   1  14      135.71      137.33      6.37 o
   2   1  14      224.14      246.39      7.26 o
   3   1  14        7.80        6.83      2.69 o
   4   1  14        0.87        2.09      2.87 o
   5   1  14        1.50        0.23      4.42 o
  -7   2  14       20.24       23.94      4.25 o
  -6   2  14        1.17       -0.28      2.12 o
  -5   2  14        6.67        5.34      1.50 o
  -4   2  14        7.72        8.96      1.94 o
  -3   2  14      185.06      165.21      4.43 o
  -2   2  14       25.36       19.89      2.20 o
  -1   2  14      106.35      100.40      3.21 o
   0   2  14        5.22        4.21      1.78 o
   1   2  14       19.47       15.17      2.03 o
   2   2  14       70.83       63.05      4.60 o
   3   2  14        3.67        6.51      2.77 o
   4   2  14        0.06        1.07      2.72 o
   5   2  14       14.85       22.12      5.34 o
  -7   3  14        0.05        1.39      1.24 o
  -6   3  14        0.15        0.92      2.13 o
  -5   3  14       17.68       18.08      2.59 o
  -4   3  14       14.06       10.78      1.57 o
  -3   3  14       63.94       58.77      3.62 o
  -2   3  14        2.21        2.66      1.18 o
  -1   3  14        1.22        2.04      0.90 o
   0   3  14        0.62       -0.21      1.28 o
   1   3  14        2.49        1.12      2.07 o
   2   3  14        8.68        6.47      1.83 o
   3   3  14      215.64      231.70      8.88 o
   4   3  14        3.57        2.45      2.80 o
   5   3  14        0.03        0.41      3.22 o
  -7   4  14        1.70        1.74      2.22 o
  -6   4  14       15.27       22.99      4.60 o
  -5   4  14        0.04        0.61      2.63 o
  -4   4  14       33.57       32.49      3.16 o
  -3   4  14       38.40       40.91      3.56 o
  -2   4  14       19.24       21.98      2.70 o
  -1   4  14       15.10       13.11      1.73 o
   0   4  14       73.29       70.06      3.01 o
   1   4  14       13.45       15.17      2.44 o
   2   4  14       19.53       15.53      3.17 o
   3   4  14      115.87      129.06      6.50 o
   4   4  14       18.70       15.57      3.68 o
   5   4  14       16.59       14.08      4.01 o
  -6   5  14        8.45       10.57      4.08 o
  -5   5  14       16.06       24.28     11.91 o
  -4   5  14      107.18      112.03      5.21 o
  -3   5  14        0.09        1.13      1.38 o
  -2   5  14       10.78       12.76      2.33 o
  -1   5  14       15.96       13.39      1.29 o
   0   5  14       29.22       28.42      3.61 o
   1   5  14        6.03        3.42      1.73 o
   2   5  14        3.52        3.37      3.47 o
   3   5  14       18.96       21.10      5.62 o
   4   5  14       61.83       62.50      5.38 o
   5   5  14       42.07       40.17      8.33 o
  -6   6  14        5.08        2.12      3.53 o
  -5   6  14       34.67       29.34      4.24 o
  -4   6  14        9.79        7.91      4.54 o
  -3   6  14       27.92       23.04      4.16 o
  -2   6  14        1.38        1.68      1.82 o
  -1   6  14        0.01       -0.31      1.88 o
   0   6  14        0.02        0.05      1.98 o
   1   6  14        6.54        6.40      1.88 o
   2   6  14        7.45        6.22      3.41 o
   3   6  14        0.30        3.39      2.75 o
   4   6  14      182.37      224.67      8.83 o
  -5   7  14        4.78        9.12      2.58 o
  -4   7  14        0.02        0.11      2.29 o
  -3   7  14        0.83        1.41      3.64 o
  -2   7  14        6.46        5.28      2.32 o
  -1   7  14        0.19        0.52      1.33 o
   0   7  14       18.55       18.31      2.62 o
   1   7  14        2.03        7.01      2.14 o
   2   7  14        3.15        5.67      3.80 o
   3   7  14        0.01       -2.73      2.73 o
   4   7  14        1.99        1.53      3.95 o
  -5   8  14       12.95       13.84      4.27 o
  -4   8  14        1.11        0.76      2.50 o
  -3   8  14        8.19        7.90      2.09 o
  -2   8  14       52.51       43.54      6.93 o
  -1   8  14        0.08        2.34      1.71 o
   0   8  14        7.93       10.55      2.26 o
   1   8  14        2.04        4.72      2.27 o
   2   8  14        0.08        2.76      4.22 o
   3   8  14        1.12        3.56      4.60 o
  -4   9  14       45.24       53.59      7.77 o
  -3   9  14        5.33        3.28      2.36 o
  -2   9  14       16.39       14.85      3.57 o
  -1   9  14        0.47        2.21      1.40 o
   0   9  14       40.27       34.96      5.60 o
   1   9  14        3.51        4.26      2.38 o
   2   9  14       13.33        8.43      4.44 o
  -3  10  14        1.59        3.19      2.48 o
  -2  10  14        2.32        3.51      1.74 o
  -1  10  14       44.12       43.25      5.66 o
   0  10  14        8.91        4.28      4.71 o
   1  10  14        3.79       -0.63      2.19 o
  -7   1  15       39.75       34.49      4.82 o
  -6   1  15       32.85       36.97      3.74 o
  -5   1  15        0.23       -1.50      2.04 o
  -4   1  15        4.51        4.97      1.72 o
  -3   1  15       56.48       51.77      5.96 o
  -2   1  15      244.25      237.61      4.91 o
  -1   1  15        0.54        1.78      1.11 o
   0   1  15       15.01       12.36      1.86 o
   1   1  15      128.96      138.22      4.38 o
   2   1  15        8.35        5.83      4.32 o
   3   1  15        2.25        1.00      3.33 o
   4   1  15        0.56        2.12      2.98 o
   5   1  15        0.75        4.41      3.14 o
  -7   2  15       19.72       28.99      4.69 o
  -6   2  15       11.74       15.00      2.97 o
  -5   2  15        4.78       10.56      2.80 o
  -4   2  15        0.90        2.08      1.17 o
  -3   2  15       39.49       44.41      3.37 o
  -2   2  15       48.10       46.97      3.94 o
  -1   2  15      298.09      302.36      5.79 o
   0   2  15        9.88       10.34      1.55 o
   1   2  15       65.21       65.15      3.16 o
   2   2  15       11.23       11.78      2.73 o
   3   2  15       73.14       77.46      6.49 o
   4   2  15        0.09        3.95      4.16 o
   5   2  15        2.13        6.38      3.51 o
  -6   3  15        4.75        2.42      1.82 o
  -5   3  15        2.91        0.38      1.98 o
  -4   3  15        8.95        8.35      2.12 o
  -3   3  15       94.08       92.08      3.59 o
  -2   3  15        0.54        1.87      1.69 o
  -1   3  15       48.74       41.58      3.85 o
   0   3  15        1.90        4.16      1.36 o
   1   3  15        1.74        2.23      1.14 o
   2   3  15       53.03       58.10      4.53 o
   3   3  15       69.78       71.87     12.30 o
   4   3  15       38.35       43.39      8.36 o
   5   3  15        5.41        4.95      3.83 o
  -6   4  15        4.70        6.95      4.83 o
  -5   4  15        8.52       12.99      2.81 o
  -4   4  15       67.13       58.86      7.69 o
  -3   4  15        2.40        1.10      1.22 o
  -2   4  15       42.65       46.75      3.08 o
  -1   4  15        9.20       12.87      1.93 o
   0   4  15       71.22       73.85      5.73 o
   1   4  15        0.09       -1.53      1.53 o
   2   4  15        2.34        2.76      2.74 o
   3   4  15        1.67        5.78      3.22 o
   4   4  15       14.80       16.36      4.23 o
  -6   5  15        0.02        4.71      2.85 o
  -5   5  15       10.71       15.96      3.30 o
  -4   5  15        0.26        2.14      1.40 o
  -3   5  15        0.12        0.34      1.86 o
  -2   5  15        5.42        2.72      0.86 o
  -1   5  15        9.01        6.54      1.51 o
   0   5  15       39.31       29.32      3.64 o
   1   5  15        1.47        3.48      2.39 o
   2   5  15        8.51        4.33      2.65 o
   3   5  15        4.83        6.19      2.87 o
   4   5  15       78.97       83.30      6.13 o
  -5   6  15        5.47        7.40      3.74 o
  -4   6  15        7.70        2.34      1.59 o
  -3   6  15        0.10        4.05      1.55 o
  -2   6  15        0.04       -2.24      2.24 o
  -1   6  15        1.39        1.41      1.72 o
   0   6  15        0.03        0.79      2.34 o
   1   6  15       19.76       20.99      4.35 o
   2   6  15        3.01        0.61      2.33 o
   3   6  15       11.17        9.45      3.92 o
   4   6  15       60.94       71.40      8.63 o
  -5   7  15       15.86        8.59      4.06 o
  -4   7  15       12.27        9.23      4.36 o
  -3   7  15       57.23       55.07      6.82 o
  -2   7  15        0.42        2.97      1.91 o
  -1   7  15        0.40        2.49      1.45 o
   0   7  15        1.45        6.17      2.29 o
   1   7  15      168.82      190.18     15.84 o
   2   7  15        0.11        1.05      4.34 o
   3   7  15        0.62       -0.53      2.75 o
  -4   8  15        3.93        4.70      1.69 o
  -3   8  15        2.86        0.11      2.28 o
  -2   8  15       30.49       38.01      5.03 o
  -1   8  15        1.06        1.81      1.49 o
   0   8  15       40.57       53.68      8.59 o
   1   8  15        0.59        1.89      2.32 o
   2   8  15        0.16        2.92      2.70 o
  -3   9  15        3.31       -0.03      2.41 o
  -2   9  15        5.28        3.34      1.66 o
  -1   9  15        4.90        3.79      1.92 o
   0   9  15       40.54       46.93      7.25 o
   1   9  15        0.77        0.43      2.17 o
   2   9  15       27.26       23.81      9.65 o
  -2  10  15        6.44        2.90      2.55 o
  -1  10  15        4.85        7.85      2.62 o
   0  10  15       15.92       14.67      7.57 o
  -6   0  16      174.99      226.96     32.02 o
  -5   0  16       37.38       52.17     11.63 o
  -4   0  16       42.66       47.54     11.54 o
  -3   0  16       63.12       53.44      8.54 o
  -2   0  16       43.31       28.19      6.33 o
  -1   0  16       10.33       10.14      2.24 o
   0   0  16       44.33       49.73      3.36 o
   1   0  16        2.38        2.00      1.53 o
   2   0  16        0.60       -2.04      3.09 o
   3   0  16       17.10       15.34      3.95 o
   4   0  16       29.20       35.09      6.66 o
  -6   1  16       11.80        7.62      2.45 o
  -5   1  16        8.87       11.83      3.04 o
  -4   1  16        4.75        6.05      2.05 o
  -3   1  16        0.01       -0.42      2.01 o
  -2   1  16        0.07        2.27      1.20 o
  -1   1  16       16.23       11.86      1.83 o
   0   1  16        1.13        0.73      1.02 o
   1   1  16       40.30       37.63      2.78 o
   2   1  16        6.81        8.90      3.59 o
   3   1  16        0.34       -1.36      2.49 o
   4   1  16        0.05       -1.08      2.90 o
  -6   2  16       30.23       28.60      3.79 o
  -5   2  16       47.37       56.57      4.74 o
  -4   2  16       12.14        8.97      2.50 o
  -3   2  16       27.59       24.47      2.90 o
  -2   2  16        8.54        8.09      1.62 o
  -1   2  16       12.03        7.75      1.69 o
   0   2  16        0.39        0.77      0.92 o
   1   2  16        2.78        2.34      1.05 o
   2   2  16        5.33        5.54      5.49 o
   3   2  16        3.71        8.73      4.44 o
   4   2  16        0.15        0.91      2.20 o
  -6   3  16        0.53        1.45      2.39 o
  -5   3  16       27.87       25.57      3.14 o
  -4   3  16       25.35       26.52      3.28 o
  -3   3  16        3.19        1.74      1.12 o
  -2   3  16        0.04        1.10      1.28 o
  -1   3  16       96.15       92.46      3.84 o
   0   3  16       45.50       45.52      4.83 o
   1   3  16        8.61        6.42      1.61 o
   2   3  16       24.08       25.34      5.36 o
   3   3  16       21.79       25.00      4.45 o
   4   3  16        0.70        1.85      3.02 o
  -6   4  16        2.96        4.29      2.37 o
  -5   4  16        0.77        2.50      2.57 o
  -4   4  16        7.20        7.01      2.78 o
  -3   4  16       16.58       20.02      5.18 o
  -2   4  16       14.60       16.75      2.56 o
  -1   4  16        1.28        2.04      1.87 o
   0   4  16       97.37       93.08      6.61 o
   1   4  16       32.10       31.06      4.18 o
   2   4  16       64.69       78.83     10.90 o
   3   4  16        1.40        3.59      2.71 o
   4   4  16        0.00        2.81      5.04 o
  -5   5  16       15.88        7.99      2.71 o
  -4   5  16       17.40       22.68      3.91 o
  -3   5  16        0.14        1.56      2.97 o
  -2   5  16       25.28       25.68      3.40 o
  -1   5  16       23.31       22.52      3.01 o
   0   5  16        3.88        4.27      1.21 o
   1   5  16        0.45       -0.34      1.94 o
   2   5  16       36.33       52.82      4.86 o
   3   5  16        0.55        3.32      7.02 o
   4   5  16       35.81       49.06      8.22 o
  -5   6  16        0.00        1.56      4.67 o
  -4   6  16        4.23        1.18      3.56 o
  -3   6  16        8.75        8.29      2.69 o
  -2   6  16       60.01       60.05      5.05 o
  -1   6  16        4.14        4.50      2.05 o
   0   6  16       58.77       54.47      6.04 o
   1   6  16      112.25      131.89     19.24 o
   2   6  16        8.51       16.00      6.46 o
   3   6  16       21.31       11.06      3.63 o
  -4   7  16        0.28        0.33      2.45 o
  -3   7  16        0.81        0.96      1.70 o
  -2   7  16        0.06       -2.28      2.28 o
  -1   7  16        0.07        3.49      1.60 o
   0   7  16        0.20        2.57      1.70 o
   1   7  16        7.73        9.62      2.97 o
   2   7  16        0.97       -1.66      4.39 o
  -4   8  16       33.07       26.55      6.84 o
  -3   8  16        0.85        0.00      2.37 o
  -2   8  16        4.99        2.79      2.36 o
  -1   8  16        2.12        5.84      2.35 o
   0   8  16       31.06       35.92      4.56 o
   1   8  16       27.41       42.85      8.77 o
   2   8  16        2.42       -0.23      2.59 o
  -2   9  16        5.87        7.79      2.33 o
  -1   9  16        8.54        6.31      3.32 o
   0   9  16       15.84       14.31      3.20 o
   1   9  16        5.58        5.40      2.20 o
  -6   1  17       24.29       33.73      4.89 o
  -5   1  17       54.51       73.73      7.06 o
  -4   1  17        0.37        2.27      1.96 o
  -3   1  17       28.98       28.13      3.37 o
  -2   1  17        3.97        3.19      1.51 o
  -1   1  17        8.45        4.39      1.49 o
   0   1  17       12.48       11.15      1.86 o
   1   1  17       40.32       39.13      2.86 o
   2   1  17        6.68        9.43      2.86 o
   3   1  17       33.19       38.45      4.62 o
   4   1  17       48.34       63.24      6.04 o
  -6   2  17        3.05        6.73      2.95 o
  -5   2  17       43.18       63.08     10.73 o
  -4   2  17       66.04       76.36      6.69 o
  -3   2  17        1.40        1.60      1.27 o
  -2   2  17       20.33       17.72      2.77 o
  -1   2  17        3.33        0.34      1.46 o
   0   2  17        9.26        6.15      1.82 o
   1   2  17       11.52       11.84      1.94 o
   2   2  17       15.69       15.78      3.33 o
   3   2  17       53.17       73.28      6.13 o
   4   2  17        0.00        0.67      3.06 o
  -6   3  17        3.70        4.71      5.44 o
  -5   3  17       35.83       44.05      5.94 o
  -4   3  17       10.13       14.70      2.63 o
  -3   3  17        9.35       10.10      2.10 o
  -2   3  17       11.65       10.14      1.97 o
  -1   3  17       37.28       35.54      3.47 o
   0   3  17        2.27        2.28      1.26 o
   1   3  17        7.91        8.35      2.88 o
   2   3  17       36.87       31.11      3.82 o
   3   3  17       37.26       61.29      5.67 o
   4   3  17        2.99        9.60      3.83 o
  -5   4  17        5.26        3.87      2.45 o
  -4   4  17       14.94       14.84      2.98 o
  -3   4  17        5.12        6.43      2.56 o
  -2   4  17       13.91       14.35      2.04 o
  -1   4  17        1.93        1.55      1.75 o
   0   4  17       50.55       49.46      4.09 o
   1   4  17       10.68        9.14      2.43 o
   2   4  17       56.48       69.72      5.20 o
   3   4  17        9.58        9.66      5.36 o
  -5   5  17        5.84        4.91      2.83 o
  -4   5  17       34.27       41.00      5.31 o
  -3   5  17       19.62       30.40      4.52 o
  -2   5  17        9.47       10.81      2.91 o
  -1   5  17        2.82        4.00      2.17 o
   0   5  17       49.59       50.91      4.06 o
   1   5  17        1.87        1.80      3.54 o
   2   5  17       16.57       19.26      5.85 o
   3   5  17       25.93       26.38      4.32 o
  -4   6  17        8.28        7.00      3.97 o
  -3   6  17        0.66        3.58      2.32 o
  -2   6  17       17.48       22.07      3.89 o
  -1   6  17        5.57        5.24      2.58 o
   0   6  17       25.32       24.98      4.49 o
   1   6  17        1.92        3.91      3.62 o
   2   6  17       10.31        2.93      4.49 o
  -3   7  17       64.01       76.59      6.06 o
  -2   7  17       26.34       26.41      4.17 o
  -1   7  17        4.88        7.40      2.98 o
   0   7  17        0.12       -0.53      2.25 o
   1   7  17       88.83      103.39     10.08 o
   2   7  17        0.61        3.13      2.48 o
  -3   8  17        6.36        6.54      2.41 o
  -2   8  17        1.81       -1.30      2.34 o
  -1   8  17        1.99        2.68      2.25 o
   0   8  17        0.95        4.44      2.29 o
   1   8  17        9.32        1.35      4.74 o
  -5   0  18        0.22        2.95      3.20 o
  -4   0  18       15.25        8.76      3.17 o
  -3   0  18       34.60       30.20      4.96 o
  -2   0  18       11.55        8.50      2.46 o
  -1   0  18       19.27       17.87      3.32 o
   0   0  18        8.05       10.18      3.66 o
   1   0  18        1.71        7.65      4.33 o
   2   0  18       61.44       65.22      7.10 o
   3   0  18        6.71       10.44      4.28 o
  -5   1  18        0.20        2.63      2.66 o
  -4   1  18        0.75        2.59      1.47 o
  -3   1  18        2.49        4.21      1.76 o
  -2   1  18        0.02       -0.44      1.52 o
  -1   1  18        9.30        7.46      1.75 o
   0   1  18        0.32        0.32      1.45 o
   1   1  18        0.55        3.32      2.73 o
   2   1  18       24.16       29.83      7.13 o
   3   1  18        1.17        2.18      2.94 o
  -5   2  18       14.95       14.98      4.68 o
  -4   2  18        0.99        1.92      1.24 o
  -3   2  18       38.58       37.05      4.98 o
  -2   2  18        9.09        7.25      2.42 o
  -1   2  18       20.44       21.74      3.67 o
   0   2  18        0.02        0.08      1.23 o
   1   2  18        0.24        3.20      3.78 o
   2   2  18        0.34        2.16      2.57 o
   3   2  18       74.87       91.52     10.23 o
  -5   3  18        1.03        5.21      2.44 o
  -4   3  18        1.49        0.15      1.96 o
  -3   3  18        1.30        0.86      1.39 o
  -2   3  18       37.02       34.69      5.02 o
  -1   3  18       13.59       14.90      3.54 o
   0   3  18        3.93        2.54      1.32 o
   1   3  18       16.37       19.90      5.58 o
   2   3  18        3.49       -0.11      3.84 o
   3   3  18       24.64       42.36      5.85 o
  -5   4  18        8.12       11.07      5.53 o
  -4   4  18       69.90       86.50      7.67 o
  -3   4  18        3.18        1.76      2.07 o
  -2   4  18       82.56      108.08      9.71 o
  -1   4  18        8.71        6.26      1.51 o
   0   4  18        2.58        2.85      1.50 o
   1   4  18        7.99       11.99      3.86 o
   2   4  18        3.56        2.54      4.31 o
   3   4  18        0.00        1.74      2.76 o
  -4   5  18        4.43        3.50      2.65 o
  -3   5  18        0.71       -1.75      2.88 o
  -2   5  18       16.17       24.54      5.88 o
  -1   5  18       33.30       34.43      4.40 o
   0   5  18        1.45        5.47      5.72 o
   1   5  18       12.15        8.46      3.43 o
   2   5  18       32.09       40.25      7.62 o
  -3   6  18       82.09      111.69      8.86 o
  -2   6  18       16.49       24.16      3.52 o
  -1   6  18        3.87        3.60      2.29 o
   0   6  18       14.83       21.37      4.52 o
   1   6  18        7.53        6.89      7.15 o
   2   6  18        0.35        0.13      4.11 o
  -3   7  18        3.63        3.91      4.67 o
  -2   7  18        1.70        2.70      1.72 o
  -1   7  18        0.75        2.01      2.04 o
   0   7  18        0.11        1.13      1.58 o
   1   7  18        1.36       -0.88      4.03 o
  -5   1  19        7.01       10.78      2.41 o
  -4   1  19        3.53        1.37      1.72 o
  -3   1  19       30.27       34.21      3.96 o
  -2   1  19        0.40        2.14      1.50 o
  -1   1  19        1.49        2.06      0.87 o
   0   1  19       83.36       85.43      9.81 o
   1   1  19       28.48       27.98      5.12 o
   2   1  19        0.60        1.86      2.59 o
   3   1  19        0.12        2.68      3.41 o
  -5   2  19        2.07        7.15      4.63 o
  -4   2  19        0.01       -0.21      1.77 o
  -3   2  19       16.08       19.31      2.92 o
  -2   2  19        3.55        2.36      1.43 o
  -1   2  19       10.27       15.14      2.89 o
   0   2  19        5.31        3.35      1.40 o
   1   2  19       29.23       24.20      5.15 o
   2   2  19        8.01       10.17      5.91 o
  -4   3  19       25.78       40.01      7.86 o
  -3   3  19        4.85        5.18      1.85 o
  -2   3  19        0.14        1.58      1.54 o
  -1   3  19       46.20       47.67      4.65 o
   0   3  19        1.22        2.48      1.59 o
   1   3  19       16.58       13.97      4.73 o
   2   3  19        0.12        4.08      4.39 o
  -4   4  19        0.14        0.96      1.94 o
  -3   4  19       29.83       28.92      4.31 o
  -2   4  19        0.71        1.91      3.66 o
  -1   4  19       36.53       25.77      7.77 o
   0   4  19        1.29        2.24      1.69 o
   1   4  19        3.65        6.33      6.93 o
   2   4  19        2.41        1.08      4.56 o
  -3   5  19        1.71        2.95      2.27 o
  -2   5  19        8.93       14.05      8.93 o
  -1   5  19        0.53        0.48      1.91 o
   0   5  19        5.73        5.94      4.00 o
   1   5  19        0.73        0.23      2.57 o
  -2   6  19        0.69        6.60      4.42 o
  -1   6  19        1.25        0.30      2.36 o
   0   6  19        4.61       14.79      7.10 o
  -4   0  20        8.30        8.58      3.54 o
  -3   0  20       37.29       35.29      6.91 o
  -2   0  20       27.25       23.27      6.58 o
  -1   0  20        4.03        5.90      3.35 o
   0   0  20       36.43       39.62      7.02 o
  -4   1  20       26.59       26.31      5.50 o
  -3   1  20        2.16        2.07      2.74 o
  -2   1  20        7.66        6.25      1.86 o
  -1   1  20        4.09        5.73      1.76 o
   0   1  20        5.76        8.98      4.39 o
   1   1  20        6.14       -1.76      4.65 o
   2   1  20        0.29        1.13      3.71 o
  -4   2  20       41.84       41.71      5.10 o
  -3   2  20        1.29        1.27      1.44 o
  -2   2  20       28.28       22.39      3.78 o
  -1   2  20       11.90       11.65      2.73 o
   0   2  20       29.73       31.69      6.52 o
   1   2  20       28.50       15.43      3.97 o
  -3   3  20        7.94        6.58      2.38 o
  -2   3  20        1.16        0.79      1.59 o
  -1   3  20        0.15        1.28      1.61 o
   0   3  20        7.68        4.73      1.79 o
   1   3  20        0.64        6.11      4.16 o
  -3   4  20       25.14       27.49      5.09 o
  -2   4  20        0.29        0.92      2.13 o
  -1   4  20        3.31        3.86      1.95 o
   0   4  20       23.86       22.04      8.35 o
   1   4  20        1.60       -0.57      3.91 o
  -2   5  20       12.71        7.25      5.01 o
  -1   5  20        8.39        7.72      2.97 o
   0   5  20        0.05        4.46      3.74 o
  -3   1  21      150.71      238.20     11.95 o
  -2   1  21        3.46        3.23      1.39 o
  -1   1  21       10.62        6.51      1.61 o
   0   1  21        1.65        1.10      2.17 o
  -3   2  21       12.75        9.99      2.80 o
  -2   2  21        0.83        1.57      1.31 o
  -1   2  21        2.92        6.28      2.11 o
   0   2  21       17.42        9.82      3.10 o
  -2   3  21       26.71       33.62      6.53 o
  -1   3  21        8.00        7.38      2.33 o
 
